# Supplementary material for: Improvement of Panax notoginseng saponin accumulation triggered by methyl jasmonate under arbuscular mycorrhizal fungi
Source: Front Plant Sci. 2024 Mar 13;15:1360919. doi: 10.3389/fpls.2024.1360919 (PMC10965624; doi:10.3389/fpls.2024.1360919)
Supplement: Supplementary file 2 [file DataSheet_2.zip]

Archive with 7 entries (7 files):
- Supplementary  Tables 24 2 25/Supplementary  Tab. S1-S7.docx
- Supplementary  Tables 24 2 25/Tab. S10 KOG classification of unigenes.xlsx
- Supplementary  Tables 24 2 25/Tab. S11 FPKM of DEGs for notoginsenoside.xlsx
- Supplementary  Tables 24 2 25/Tab. S12 FPKM of DEGs involved in JA biosynthesis.xlsx
- Supplementary  Tables 24 2 25/Tab. S13 Original data used for Mantel tests.xlsx
- Supplementary  Tables 24 2 25/Tab. S8 GO classification of unigenes.xlsx
- Supplementary  Tables 24 2 25/Tab. S9 KEGG pathway of unigenes.xlsx
