# Supplementary material for: Improvement of Panax notoginseng saponin accumulation triggered by methyl jasmonate under arbuscular mycorrhizal fungi
Source: Front Plant Sci. 2024 Mar 13;15:1360919. doi: 10.3389/fpls.2024.1360919 (PMC10965624; doi:10.3389/fpls.2024.1360919)
Supplement: Supplementary file 2 [file DataSheet_2.zip › Supplementary Tables 24 2 25/Tab. S10 KOG classification of unigenes.xlsx]

## Sheet: Sheet1
Classification	Code	CodeFunction	geneCount	geneList
CELLULAR PROCESSES AND SIGNALING	D	Cell cycle control, cell division, chromosome partitioning	2190	Cluster-9505.83339,Cluster-9505.83421,Cluster-9505.83691,Cluster-9505.83798,Cluster-9505.83802,Cluster-9505.83929,Cluster-9505.83939,Cluster-9505.83957,Cluster-9505.84029,Cluster-9505.84191,Cluster-9505.84274,Cluster-9505.8432,Cluster-9505.84351,Cluster-9505.84468,Cluster-9505.84469,Cluster-9505.84475,Cluster-9505.84512,Cluster-9505.84693,Cluster-9505.84724,Cluster-9505.84800,Cluster-9505.84828,C…
CELLULAR PROCESSES AND SIGNALING	M	Cell wall/membrane/envelope biogenesis	1105	Cluster-9505.83654,Cluster-9505.83795,Cluster-9505.83804,Cluster-9505.83845,Cluster-9505.83888,Cluster-9505.84015,Cluster-9505.84127,Cluster-9505.84305,Cluster-9505.84330,Cluster-9505.84486,Cluster-9505.84488,Cluster-9505.84513,Cluster-9505.85229,Cluster-9505.85270,Cluster-9505.85396,Cluster-9505.85586,Cluster-9505.85840,Cluster-9505.85841,Cluster-9505.86125,Cluster-9505.86204,Cluster-9505.86266,…
CELLULAR PROCESSES AND SIGNALING	N	Cell motility	50	Cluster-9505.97464,Cluster-11139.0,Cluster-11465.1,Cluster-13147.0,Cluster-13714.0,Cluster-13714.1,Cluster-13755.0,Cluster-15606.0,Cluster-17531.0,Cluster-18893.0,Cluster-24539.0,Cluster-26836.0,Cluster-28901.0,Cluster-32142.0,Cluster-33119.0,Cluster-37384.1,Cluster-38452.0,Cluster-40591.0,Cluster-41555.0,Cluster-42422.1,Cluster-42422.3,Cluster-6500.0,Cluster-6832.0,Cluster-9505.104568,Cluster-95…
CELLULAR PROCESSES AND SIGNALING	O	Posttranslational modification, protein turnover, chaperones	9659	Cluster-9505.83307,Cluster-9505.83308,Cluster-9505.83384,Cluster-9505.83416,Cluster-9505.83420,Cluster-9505.83460,Cluster-9505.83576,Cluster-9505.83594,Cluster-9505.83634,Cluster-9505.83649,Cluster-9505.83663,Cluster-9505.83809,Cluster-9505.83811,Cluster-9505.83813,Cluster-9505.83847,Cluster-9505.83898,Cluster-9505.83899,Cluster-9505.83909,Cluster-9505.83921,Cluster-9505.83922,Cluster-9505.83932,…
CELLULAR PROCESSES AND SIGNALING	T	Signal transduction mechanisms	7330	Cluster-9505.83339,Cluster-9505.83350,Cluster-9505.83352,Cluster-9505.83360,Cluster-9505.83363,Cluster-9505.83365,Cluster-9505.83389,Cluster-9505.83420,Cluster-9505.83421,Cluster-9505.83422,Cluster-9505.83428,Cluster-9505.83429,Cluster-9505.83430,Cluster-9505.83433,Cluster-9505.83434,Cluster-9505.83622,Cluster-9505.83646,Cluster-9505.83679,Cluster-9505.8368,Cluster-9505.83685,Cluster-9505.8369,Cl…
CELLULAR PROCESSES AND SIGNALING	U	Intracellular trafficking, secretion, and vesicular transport	4609	Cluster-9505.83295,Cluster-9505.83297,Cluster-9505.83298,Cluster-9505.83299,Cluster-9505.83300,Cluster-9505.83306,Cluster-9505.83347,Cluster-9505.83349,Cluster-9505.83354,Cluster-9505.83355,Cluster-9505.83356,Cluster-9505.83384,Cluster-9505.83420,Cluster-9505.83422,Cluster-9505.83511,Cluster-9505.83527,Cluster-9505.8356,Cluster-9505.8357,Cluster-9505.83602,Cluster-9505.8363,Cluster-9505.83803,Clu…
CELLULAR PROCESSES AND SIGNALING	V	Defense mechanisms	529	Cluster-9505.83607,Cluster-9505.83729,Cluster-9505.83862,Cluster-9505.83923,Cluster-9505.84829,Cluster-9505.85020,Cluster-9505.85358,Cluster-9505.85661,Cluster-9505.85789,Cluster-9505.85940,Cluster-9505.86811,Cluster-9505.87012,Cluster-9505.87222,Cluster-9505.87761,Cluster-9505.88000,Cluster-9505.88004,Cluster-9505.88131,Cluster-9505.88991,Cluster-9505.90481,Cluster-9505.91299,Cluster-9505.91381,…
CELLULAR PROCESSES AND SIGNALING	W	Extracellular structures	168	Cluster-9505.83795,Cluster-9505.83804,Cluster-9505.85270,Cluster-9505.86204,Cluster-9505.92833,Cluster-9505.93378,Cluster-9505.93744,Cluster-9505.96646,Cluster-9505.97650,Cluster-9505.97668,Cluster-9505.98648,Cluster-1101.0,Cluster-11244.0,Cluster-13581.0,Cluster-15636.0,Cluster-16021.0,Cluster-17377.0,Cluster-18901.0,Cluster-19290.0,Cluster-19370.0,Cluster-19404.0,Cluster-20403.0,Cluster-20789.0…
CELLULAR PROCESSES AND SIGNALING	Y	Nuclear structure	448	Cluster-9505.83306,Cluster-9505.83848,Cluster-9505.83849,Cluster-9505.84130,Cluster-9505.84450,Cluster-9505.84523,Cluster-9505.84731,Cluster-9505.85116,Cluster-9505.85202,Cluster-9505.85741,Cluster-9505.87102,Cluster-9505.87103,Cluster-9505.88009,Cluster-9505.88567,Cluster-9505.88679,Cluster-9505.88685,Cluster-9505.88686,Cluster-9505.89870,Cluster-9505.90425,Cluster-9505.90426,Cluster-9505.90429,…
CELLULAR PROCESSES AND SIGNALING	Z	Cytoskeleton	2481	Cluster-9505.8329,Cluster-9505.83422,Cluster-9505.84129,Cluster-9505.84131,Cluster-9505.84261,Cluster-9505.84401,Cluster-9505.84453,Cluster-9505.84739,Cluster-9505.8478,Cluster-9505.8479,Cluster-9505.84877,Cluster-9505.85033,Cluster-9505.85073,Cluster-9505.85178,Cluster-9505.85210,Cluster-9505.85215,Cluster-9505.85219,Cluster-9505.85271,Cluster-9505.85364,Cluster-9505.8548,Cluster-9505.85500,Clus…
INFORMATION STORAGE AND PROCESSING	A	RNA processing and modification	3533	Cluster-9505.83317,Cluster-9505.83392,Cluster-9505.83432,Cluster-9505.83463,Cluster-9505.83465,Cluster-9505.83466,Cluster-9505.83501,Cluster-9505.83656,Cluster-9505.83717,Cluster-9505.83718,Cluster-9505.83958,Cluster-9505.84251,Cluster-9505.84309,Cluster-9505.84511,Cluster-9505.84539,Cluster-9505.84541,Cluster-9505.84542,Cluster-9505.84546,Cluster-9505.84661,Cluster-9505.84663,Cluster-9505.84730,…
INFORMATION STORAGE AND PROCESSING	B	Chromatin structure and dynamics	1398	Cluster-9505.83339,Cluster-9505.83635,Cluster-9505.83650,Cluster-9505.83835,Cluster-9505.83957,Cluster-9505.84023,Cluster-9505.84152,Cluster-9505.84227,Cluster-9505.84468,Cluster-9505.84469,Cluster-9505.84724,Cluster-9505.84805,Cluster-9505.84852,Cluster-9505.85268,Cluster-9505.85310,Cluster-9505.85562,Cluster-9505.85718,Cluster-9505.85852,Cluster-9505.85853,Cluster-9505.85867,Cluster-9505.86296,…
INFORMATION STORAGE AND PROCESSING	J	Translation, ribosomal structure and biogenesis	8419	Cluster-9505.83275,Cluster-9505.83414,Cluster-9505.83515,Cluster-9505.83551,Cluster-9505.83597,Cluster-9505.83611,Cluster-9505.83623,Cluster-9505.83735,Cluster-9505.83858,Cluster-9505.8402,Cluster-9505.84027,Cluster-9505.84104,Cluster-9505.84105,Cluster-9505.84284,Cluster-9505.84368,Cluster-9505.84490,Cluster-9505.84493,Cluster-9505.84538,Cluster-9505.84621,Cluster-9505.84629,Cluster-9505.84703,C…
INFORMATION STORAGE AND PROCESSING	K	Transcription	4208	Cluster-9505.83318,Cluster-9505.83337,Cluster-9505.83377,Cluster-9505.83421,Cluster-9505.83506,Cluster-9505.83521,Cluster-9505.83522,Cluster-9505.83523,Cluster-9505.83628,Cluster-9505.83657,Cluster-9505.83662,Cluster-9505.83721,Cluster-9505.83733,Cluster-9505.83785,Cluster-9505.83786,Cluster-9505.83835,Cluster-9505.84023,Cluster-9505.84152,Cluster-9505.84181,Cluster-9505.84191,Cluster-9505.84235,…
INFORMATION STORAGE AND PROCESSING	L	Replication, recombination and repair	1790	Cluster-9505.83282,Cluster-9505.83339,Cluster-9505.83559,Cluster-9505.83560,Cluster-9505.83561,Cluster-9505.83783,Cluster-9505.83797,Cluster-9505.83807,Cluster-9505.83957,Cluster-9505.84137,Cluster-9505.84151,Cluster-9505.84235,Cluster-9505.84270,Cluster-9505.84416,Cluster-9505.84417,Cluster-9505.84418,Cluster-9505.84419,Cluster-9505.84420,Cluster-9505.84610,Cluster-9505.84654,Cluster-9505.84690,…
METABOLISM	C	Energy production and conversion	4778	Cluster-9505.83344,Cluster-9505.83418,Cluster-9505.83419,Cluster-9505.83439,Cluster-9505.83510,Cluster-9505.83533,Cluster-9505.83552,Cluster-9505.83612,Cluster-9505.83693,Cluster-9505.83705,Cluster-9505.83728,Cluster-9505.83734,Cluster-9505.83740,Cluster-9505.83827,Cluster-9505.83828,Cluster-9505.83928,Cluster-9505.84021,Cluster-9505.84195,Cluster-9505.84303,Cluster-9505.84369,Cluster-9505.84370,…
METABOLISM	E	Amino acid transport and metabolism	3912	Cluster-9505.83303,Cluster-9505.83449,Cluster-9505.83452,Cluster-9505.83456,Cluster-9505.83531,Cluster-9505.83540,Cluster-9505.83541,Cluster-9505.83542,Cluster-9505.83689,Cluster-9505.83700,Cluster-9505.84009,Cluster-9505.84010,Cluster-9505.84019,Cluster-9505.84048,Cluster-9505.84049,Cluster-9505.84059,Cluster-9505.84080,Cluster-9505.84103,Cluster-9505.84104,Cluster-9505.84232,Cluster-9505.84239,…
METABOLISM	F	Nucleotide transport and metabolism	1031	Cluster-9505.83570,Cluster-9505.83697,Cluster-9505.83911,Cluster-9505.83912,Cluster-9505.83913,Cluster-9505.83914,Cluster-9505.84022,Cluster-9505.84199,Cluster-9505.84687,Cluster-9505.84688,Cluster-9505.84721,Cluster-9505.84722,Cluster-9505.85782,Cluster-9505.85816,Cluster-9505.86632,Cluster-9505.86740,Cluster-9505.86804,Cluster-9505.87260,Cluster-9505.87292,Cluster-9505.87574,Cluster-9505.87702,…
METABOLISM	G	Carbohydrate transport and metabolism	4242	Cluster-9505.83292,Cluster-9505.83303,Cluster-9505.83393,Cluster-9505.83510,Cluster-9505.83514,Cluster-9505.83630,Cluster-9505.83659,Cluster-9505.83660,Cluster-9505.83795,Cluster-9505.83804,Cluster-9505.83863,Cluster-9505.84002,Cluster-9505.84009,Cluster-9505.84010,Cluster-9505.84021,Cluster-9505.84063,Cluster-9505.84064,Cluster-9505.84065,Cluster-9505.84092,Cluster-9505.84127,Cluster-9505.84195,…
METABOLISM	H	Coenzyme transport and metabolism	1067	Cluster-9505.83338,Cluster-9505.83351,Cluster-9505.83499,Cluster-9505.83536,Cluster-9505.83538,Cluster-9505.83570,Cluster-9505.83867,Cluster-9505.83961,Cluster-9505.84545,Cluster-9505.84653,Cluster-9505.85031,Cluster-9505.85349,Cluster-9505.85465,Cluster-9505.85901,Cluster-9505.85960,Cluster-9505.86104,Cluster-9505.86277,Cluster-9505.86320,Cluster-9505.86475,Cluster-9505.86531,Cluster-9505.86533,…
METABOLISM	I	Lipid transport and metabolism	3523	Cluster-9505.83411,Cluster-9505.83412,Cluster-9505.83413,Cluster-9505.83687,Cluster-9505.83688,Cluster-9505.8373,Cluster-9505.83896,Cluster-9505.83940,Cluster-9505.83941,Cluster-9505.83951,Cluster-9505.8397,Cluster-9505.84012,Cluster-9505.84013,Cluster-9505.84016,Cluster-9505.84040,Cluster-9505.84046,Cluster-9505.84047,Cluster-9505.84054,Cluster-9505.84200,Cluster-9505.84220,Cluster-9505.84306,Cl…
METABOLISM	P	Inorganic ion transport and metabolism	2445	Cluster-9505.83319,Cluster-9505.83320,Cluster-9505.83427,Cluster-9505.83519,Cluster-9505.83548,Cluster-9505.83564,Cluster-9505.83609,Cluster-9505.83692,Cluster-9505.84057,Cluster-9505.84177,Cluster-9505.84247,Cluster-9505.84248,Cluster-9505.84293,Cluster-9505.84340,Cluster-9505.84342,Cluster-9505.84590,Cluster-9505.84600,Cluster-9505.84655,Cluster-9505.84700,Cluster-9505.84854,Cluster-9505.85103,…
METABOLISM	Q	Secondary metabolites biosynthesis, transport and catabolism	3050	Cluster-9505.83411,Cluster-9505.83412,Cluster-9505.83413,Cluster-9505.83464,Cluster-9505.83491,Cluster-9505.83524,Cluster-9505.83595,Cluster-9505.83596,Cluster-9505.83624,Cluster-9505.83625,Cluster-9505.83629,Cluster-9505.83631,Cluster-9505.83681,Cluster-9505.83711,Cluster-9505.83713,Cluster-9505.83714,Cluster-9505.83745,Cluster-9505.83896,Cluster-9505.83966,Cluster-9505.84154,Cluster-9505.84167,…
POORLY CHARACTERIZED	R	General function prediction only	16346	Cluster-9505.83287,Cluster-9505.83288,Cluster-9505.83289,Cluster-9505.83312,Cluster-9505.83340,Cluster-9505.83342,Cluster-9505.83345,Cluster-9505.83362,Cluster-9505.83381,Cluster-9505.83426,Cluster-9505.83453,Cluster-9505.83470,Cluster-9505.83471,Cluster-9505.83474,Cluster-9505.83478,Cluster-9505.83480,Cluster-9505.83482,Cluster-9505.83529,Cluster-9505.83544,Cluster-9505.83545,Cluster-9505.83546,…
POORLY CHARACTERIZED	S	Function unknown	3680	Cluster-9505.83281,Cluster-9505.83334,Cluster-9505.83423,Cluster-9505.83437,Cluster-9505.83586,Cluster-9505.83671,Cluster-9505.83748,Cluster-9505.83763,Cluster-9505.83838,Cluster-9505.83857,Cluster-9505.83859,Cluster-9505.83976,Cluster-9505.83977,Cluster-9505.83980,Cluster-9505.83982,Cluster-9505.84115,Cluster-9505.84133,Cluster-9505.84266,Cluster-9505.84339,Cluster-9505.84357,Cluster-9505.84433,…
