# Supplementary material for: Improvement of Panax notoginseng saponin accumulation triggered by methyl jasmonate under arbuscular mycorrhizal fungi
Source: Front Plant Sci. 2024 Mar 13;15:1360919. doi: 10.3389/fpls.2024.1360919 (PMC10965624; doi:10.3389/fpls.2024.1360919)
Supplement: Supplementary file 2 [file DataSheet_2.zip › Supplementary Tables 24 2 25/Tab. S11 FPKM of DEGs for notoginsenoside.xlsx]

## Sheet: DEGs
Family (Count)	Unigene ID.	NO.	CK_FPKM	MeJA_FPKM	SHAM_FPKM	AMF_FPKM	AMF_MeJA_FPKM	AMF_SHAM_FPKM
MVK（1）	Cluster-9505.198997	PnMVK_1	0	0	0	0.153333	0.0666667	1.01
PVK（3）	Cluster-9505.117923	PnPVK_1	0	4.72333	15.6467	8.96	7.89667	5.89
	Cluster-9505.120898		16.4033	10.33	6.06667	0	9.51	9.79
	Cluster-9505.123192		38.0333	19.5633	40.8233	18.6667	17.6267	12.8667
MVD（1）	Cluster-9505.74061	PnMVD_1	0	0	0	0.13	0.183333	1.93
DXS（5）	Cluster-9505.102331	PnDXS_1	1.75	2.93333	2.46333	2.75667	0.783333	1.09667
	Cluster-9505.97585	PnDXS_2	14.6333	60.0467	21.7433	56.0033	66.2567	107.493
	Cluster-9505.103563		2.45	7.14	11.41	2.04667	11.99	9.27667
	Cluster-9505.110808		1.10667	0.866667	1.61667	3.55333	4.21667	3.78
	Cluster-9505.180572		2.09667	5.82	3.69333	5.33	5.39333	9.74333
DXR（1）	Cluster-9505.141797	PnDXR_1	3.48333	0.45	3.52667	2.55	1.04	2.46333
ISPE（4）	Cluster-9505.175481	PnISPE_1	0	0	0	10.6433	1.27333	27.0567
	Cluster-9505.187361	PnISPE_2	0	0	0	2.07333	6.57667	2.16333
	Cluster-9505.41539		0	0	0	0	5.33333	0
	Cluster-9505.45415		0	0	0	0	6.69333	0.09
ISPH（4）	Cluster-9505.112996	PnISPH_1	118.51	233.01	177.563	148.777	267.013	155.367
	Cluster-9505.120734	PnISPH_2	8.18	8.23667	8.71333	15.76	10.33	10.8433
	Cluster-9505.73404	PnISPH_3	8.02333	8.00333	9.14	17.5867	9.08667	12.1067
	Cluster-9505.112995		3.04	5.77667	6.23333	3.03	4.96333	3.37667
GDPS（8）	Cluster-9505.108214	PnGDPS_1	1.06	2.12	1.13	1.76	0.806667	1.45667
	Cluster-9505.114732	PnGDPS_2	308.553	552.77	529.107	265.03	211.993	493.22
	Cluster-9505.12178	PnGDPS_3	0.0133333	0.176667	0.0366667	1.43	2.86333	1.82333
	Cluster-9505.61788		3.90667	1.48667	2.55	1.58	2.00667	1.74
	Cluster-9505.97905		17.26	4.95333	10.2067	6.15667	6.66333	6.34667
	Cluster-9505.153815		0	0.606667	1.33667	0	0	0.506667
	Cluster-9505.153816		6.28667	1.74667	2.08667	5.82	5.29	2.13
	Cluster-9505.97111		0	3.4	5.97667	0	0	4.26333
SE（7）	Cluster-9505.142352	PnSE_1	29.2033	86.84	88.9033	48.0467	88.9733	35.5567
	Cluster-9505.79522	PnSE_2	2.68	8.09333	5.82	6.91	8.36667	6.70333
	Cluster-9505.117724		0.26	1.25	2.49333	0.993333	1.63	0.976667
	Cluster-9505.127143		24.15	56.9833	64.8633	43.6033	72.31	54.5433
	Cluster-9505.34607		0.0166667	0.0266667	0.136667	0.03	1.34333	0.106667
	Cluster-9505.73771		0.463333	0.193333	2.33667	0.63	2.63	0.756667
	Cluster-9505.79874		14.9467	59.5767	65.1367	33.7633	62.15	30.0133
DS（3）	Cluster-9505.93932	PnDS_1	0.24	13.9567	0	0.406667	0	0.0633333
	Cluster-9505.110690		28.11	68.52	80.6567	41.39	91.91	26.4567
	Cluster-9505.152023		0.0833333	0	0.606667	0.09	0.54	0.0933333
CYP450（186）	Cluster-9505.107733	PnCYP450_1	15.8933	36.0833	28.96	48.16	20.7167	23.3433
	Cluster-9505.110163	PnCYP450_2	2.33667	5.75	5.96667	4.24667	3.87	3.39
	Cluster-9505.114763	PnCYP450_3	4.53	14.0167	8.75	7.96667	7.49667	5.66667
	Cluster-9505.128880	PnCYP450_4	1.43	1.96667	2.34333	3.00667	2.15667	2.12
	Cluster-9505.138488	PnCYP450_5	0.186667	1.72333	0.263333	2.23333	1.1	0.88
	Cluster-9505.149816	PnCYP450_6	1.14667	3.38	1.02333	3.39333	2.47667	0.873333
	Cluster-9505.151573	PnCYP450_7	0.346667	1.53667	0.44	1.52	0.973333	1.02333
	Cluster-9505.63563	PnCYP450_8	0.123333	1.46	0.79	1	0.696667	1.02
	Cluster-9505.79725	PnCYP450_9	5.34	10.5433	8.85	13.16	12.6467	14.5
	Cluster-9505.85281	PnCYP450_10	11.9133	40.51	24.96	28.9633	33.7133	27.4767
	Cluster-9505.90414	PnCYP450_11	0	3.74333	2.27	3.66333	2.96667	1.36
	Cluster-9505.95456	PnCYP450_12	0	0.86	0.763333	1.19667	1.16667	0.24
	Cluster-9505.97946	PnCYP450_13	19.44	39.07	34.1933	37.7633	40.59	26.06
	Cluster-9505.99279	PnCYP450_14	15.3533	20.37	19.0133	31.3267	19.05	20.0533
	Cluster-9505.99405	PnCYP450_15	0.356667	2.67333	1.29	7.87667	4.66333	0.79
	Cluster-38659.1		0	0	0	0.28	0.123333	2.91667
	Cluster-38725.0		0	0	0	0	1.43	0
	Cluster-4097.0		0	0	0	0.25	0.0666667	1.07
	Cluster-41011.2		0	0	0	0	1.99	0.0733333
	Cluster-8190.0		0	0	0	0	1.70333	0
	Cluster-9505.100058		0.3	0.0433333	0	0.23	0.226667	0.133333
	Cluster-9505.102588		40.1033	19.5167	23.98	17.6067	28.24	17.63
	Cluster-9505.103060		12.5633	25.45	20.03	12.9167	11.5967	15.9633
	Cluster-9505.103993		9.78333	5.55	5.93	11.0767	4.58	6.47667
	Cluster-9505.103996		25.4567	22.67	34.53	30.1567	14.1	19.8633
	Cluster-9505.103997		42.09	76.3	66.3967	43.3367	103.29	80.2
	Cluster-9505.104000		0.506667	0.57	3.17667	1.09333	2.42667	3.28667
	Cluster-9505.104471		7.17667	3.06667	2.6	10.8133	4.52667	6.68667
	Cluster-9505.106260		45.0733	69.09	31.5467	38.6267	40.8933	31.7867
	Cluster-9505.107179		29.09	31.1267	42.53	20.4733	15.2667	22.6333
	Cluster-9505.107180		174.943	63.61	64.0333	49.6767	53.0867	100.683
	Cluster-9505.108282		220.81	240.793	174.433	192.833	163.227	300.243
	Cluster-9505.109066		8.88	7.07	4.49667	3.14333	4.98667	8.27667
	Cluster-9505.110179		31.67	28.1333	26.8967	11.84	25.5867	48.9733
	Cluster-9505.110408		204.383	257.833	115.01	255.187	241.22	179.4
	Cluster-9505.111464		1.98333	7.9	4.59	1.26	2.30333	3.57667
	Cluster-9505.111466		62.31	70.3733	46.3333	34.5133	53.1767	99.5567
	Cluster-9505.111565		2.48	0.506667	0.4	1.86	2.28667	2.25667
	Cluster-9505.111613		123.08	138	79.04	111.967	100.44	173.23
	Cluster-9505.112593		9.99667	6.95333	3.53	4.11667	3.66667	4.62
	Cluster-9505.113438		4.86	5.37667	3.75333	3.90333	0.76	2.62667
	Cluster-9505.114183		2.69	1.77667	1.72667	1.06	0.823333	1.15333
	Cluster-9505.114562		98.03	129.887	66.02	97.9567	76.7533	210.673
	Cluster-9505.114564		5.96333	2.33667	4.05333	1.67	2.76667	4.36
	Cluster-9505.11489		0	0	0	0.223333	0.35	1.09333
	Cluster-9505.115385		0.06	0	0.0666667	0.333333	0.46	0.363333
	Cluster-9505.115552		18.1233	23.91	13.72	18.9	19.1767	27.4633
	Cluster-9505.115555		11.5867	5.57333	4.75333	2.4	6.89	10.8933
	Cluster-9505.115592		0.306667	1.48667	2.47667	1.38333	0.776667	0.846667
	Cluster-9505.117426		2.29333	5.20333	4.57	3.29	3.69667	2.74333
	Cluster-9505.118027		14.89	22.68	9.12667	22.8733	11.9033	14.2667
	Cluster-9505.118317		3.64667	8.83	6.21667	2.76667	3.31	5.15667
	Cluster-9505.120703		20.62	27.98	26.6133	41.88	26.89	25.75
	Cluster-9505.121197		5.32	4.65667	3.25	3.5	1.37333	3.11667
	Cluster-9505.121992		92.0033	114.313	62.9567	96.4667	92.9133	194.23
	Cluster-9505.122487		69.7233	60.6767	51.16	25.5333	51.0733	69.4833
	Cluster-9505.122654		30.0767	6.96	7.34333	5.08	7.81333	6.89
	Cluster-9505.122957		2.93333	3.20333	4.02333	6.77333	8.01	5.22667
	Cluster-9505.123457		24.01	27.7067	22.74	24.28	7.49333	16.7067
	Cluster-9505.125223		9.31	18.3767	14.4333	19.7	19.41	14.9933
	Cluster-9505.125526		5.98667	6.5	3.38667	6.65333	6.10333	7.79667
	Cluster-9505.125833		26.6567	9.59667	7.40667	9.69	8.24667	9.09
	Cluster-9505.126406		1.90667	0.343333	1.95	0.73	2.89667	1.06667
	Cluster-9505.126579		0.853333	2.55333	10.8133	2.62333	3.02	4.70667
	Cluster-9505.12660		3.8	1.64667	0.666667	0.52	0.99	0.106667
	Cluster-9505.126840		43.1833	11.63	18.0567	35.9033	14.6533	22.4167
	Cluster-9505.126927		1.3	4.52	2.55667	1.88	1.12667	0.93
	Cluster-9505.128031		0.09	0.16	0.633333	0.11	0.823333	0.36
	Cluster-9505.128106		15.9567	7.29667	8.95	6.8	7.44333	8.05
	Cluster-9505.134504		2.07667	0.71	0.84	0.773333	0.923333	1.06667
	Cluster-9505.136880		0.993333	3.86	2.46	0.636667	1.27	2.48
	Cluster-9505.137148		10.73	13.2367	23.6433	19.29	11.9167	8.09667
	Cluster-9505.139517		2.86	13.0633	5.2	5.35333	7.85333	13.22
	Cluster-9505.142911		2.12	6.25333	2.94	4.41667	7.11667	6.11
	Cluster-9505.143535		0	0	0	0.0233333	0	6.21333
	Cluster-9505.14753		0	0	0	0.41	0.16	3.28
	Cluster-9505.151164		5.84333	6.40333	7.11667	10.5767	6.42	8.11
	Cluster-9505.152348		4.62667	2.56333	2.02333	2.74	2.52667	2.29667
	Cluster-9505.155746		0.0833333	0.34	0.0333333	0.193333	0.2	0.603333
	Cluster-9505.157090		1.37333	0.47	1.23333	5.16	5.10333	1.12333
	Cluster-9505.161273		9.28667	2.78	2.11	4.28667	3.72333	3.62
	Cluster-9505.162685		3.73333	1.47	1.62	2.55667	1.35	2.26667
	Cluster-9505.164397		1.5	0.08	0.68	0.05	0.25	0.453333
	Cluster-9505.164398		5.46333	0.59	1.37333	0.386667	0.536667	1.14
	Cluster-9505.168124		1.02333	0.646667	0.623333	9.30333	21.2567	13.9733
	Cluster-9505.168536		0.0366667	0.0366667	0.0533333	2.02667	5.57	4.08667
	Cluster-9505.168818		0	0	0	0	1.54667	0
	Cluster-9505.17045		0	0	0	0	1.01667	0
	Cluster-9505.17111		0	0	0	1.05	0.123333	3.29667
	Cluster-9505.171695		7.93667	8.26667	4.13667	2.74	2.47667	5.23667
	Cluster-9505.172250		0	0	0	0.48	0.383333	3.99333
	Cluster-9505.174900		0	0	0	0	3.20667	0
	Cluster-9505.175158		3.30333	1.08333	0.903333	2.31667	0.753333	2.04333
	Cluster-9505.178626		0	0	0	4.17333	3.64333	15.7833
	Cluster-9505.179401		0	0	0	2.77333	1.60333	20.64
	Cluster-9505.179511		0	0	0	0.413333	0.18	2.67667
	Cluster-9505.179512		0	0	0	0.36	0.303333	2.58667
	Cluster-9505.179516		0.07	0	0.00666667	0.473333	0.143333	0.283333
	Cluster-9505.179569		0.03	0.133333	0.133333	3.84333	7.24667	14.5733
	Cluster-9505.180958		0	0	0	0.32	1.51667	0.68
	Cluster-9505.181584		0	0	0	1.66667	0.473333	8.53333
	Cluster-9505.183539		0	0	0	1.64	0.836667	7.7
	Cluster-9505.183685		0	0	0	1.45667	0.25	6.18
	Cluster-9505.183686		0	0	0	0.506667	1.00667	2.2
	Cluster-9505.187491		0	0	0	3.45667	0.67	12.23
	Cluster-9505.187494		0	0	0	1.76	0.613333	7.87333
	Cluster-9505.187789		0	0	0	0	1.44667	0
	Cluster-9505.187794		0	0	0	0.156667	0.436667	1.37667
	Cluster-9505.187795		0	0	0	0.42	0.0166667	2.1
	Cluster-9505.190163		0	0	0	0	4.96667	0.0233333
	Cluster-9505.190188		0	0	0	0.33	0.356667	2.29667
	Cluster-9505.190789		0	0	0	0	0.76	0
	Cluster-9505.190790		0	0	0	0.51	0	3.08667
	Cluster-9505.190791		0	0	0	0.796667	0.38	4.17333
	Cluster-9505.192335		0	0	0	0.753333	0.186667	2.98
	Cluster-9505.193615		0.05	0.02	0.0533333	1.76333	2.50667	1.20333
	Cluster-9505.195797		0	0	0	0.0933333	0.326667	1.74667
	Cluster-9505.199548		0	0	0	0.283333	0.18	2.61667
	Cluster-9505.20231		0	0	0	0	2.43333	0.09
	Cluster-9505.24900		0	0	0	5.84	1.67333	22.6733
	Cluster-9505.26713		0	0	0	0.773333	0.236667	3.32667
	Cluster-9505.27146		0	0	0	0.7	1.67333	2.61
	Cluster-9505.28426		0	0	0	0	1.75667	0.0533333
	Cluster-9505.28613		0	0	0	3.16333	2.24	26.51
	Cluster-9505.28615		0	0	0	4.54333	2.08	25.8267
	Cluster-9505.28688		0	0	0	0	5.82333	0.01
	Cluster-9505.29411		0	0	0	3.59333	1.69333	27.5067
	Cluster-9505.29414		0	0	0	2.03333	2.02667	16.1667
	Cluster-9505.34225		0	0	0	0.98	0.23	2.75333
	Cluster-9505.34227		0	0	0	1.47667	0.526667	7.64333
	Cluster-9505.34229		0	0	0.0166667	0.533333	0.11	4.03667
	Cluster-9505.34232		0	0	0	0.41	0.08	2.29333
	Cluster-9505.34238		0	0	0	0.61	2.08667	0.613333
	Cluster-9505.34240		0	0	0	0	8.68667	0
	Cluster-9505.34812		3.4	1.96667	1.19	4.78	2.92667	5.06
	Cluster-9505.35732		0	0	0	0.136667	0.0833333	0.683333
	Cluster-9505.3644		0	0	0	0.416667	0.466667	3.24333
	Cluster-9505.37047		0	0.456667	0.276667	2.23667	2.38	3.93
	Cluster-9505.37393		0	0	0	0	2.51	0.01
	Cluster-9505.38020		0	0	0	0.336667	0.53	1.63
	Cluster-9505.38376		0	0	0	0	2.23333	0.0166667
	Cluster-9505.39176		0	0	0	5.03333	0.863333	25.72
	Cluster-9505.39239		0	0.12	0.0933333	11.6367	16.2633	15.0733
	Cluster-9505.40431		0	0	0	0.523333	0.526667	8.02333
	Cluster-9505.42976		0.153333	1.29667	0.22	0.333333	1.1	1.02333
	Cluster-9505.43225		0	0	0	0	8.10333	0.08
	Cluster-9505.43705		1.32	2.37	3.63	2.25	3.28667	2.26
	Cluster-9505.45068		0.23	0.706667	0.316667	23.9433	66.9767	29.37
	Cluster-9505.46534		0.09	0.243333	0.0466667	1.10333	1.84	1.19333
	Cluster-9505.47279		4.29	0.85	4.5	1.38667	6.83333	3.98
	Cluster-9505.48455		4.19333	0.163333	5.62333	1.01667	2.57	2.15667
	Cluster-9505.49148		0.01	0.06	0.0266667	6.87	14.2533	41.5333
	Cluster-9505.50567		1.72667	0.516667	0.48	2.47333	3.00333	1.96333
	Cluster-9505.56322		2.32667	0.433333	0.436667	0.353333	1.00667	0.99
	Cluster-9505.59150		6.47	1.00333	2.62333	1.64667	1.81333	1.75333
	Cluster-9505.59301		0.93	0.606667	0	0	0	0.153333
	Cluster-9505.59303		0.8	1.00333	0.133333	0.183333	0.196667	0.61
	Cluster-9505.59306		0.34	1.04667	0.39	0.243333	0.34	0.556667
	Cluster-9505.59307		3.10333	4.34	0.27	0.28	0.103333	0.946667
	Cluster-9505.64579		0.05	0.0166667	0.21	0.21	0.0133333	1.67
	Cluster-9505.66356		1.98	1.22333	0.723333	1.91	1.39	1.65333
	Cluster-9505.66513		1.69333	1.06667	3.66667	0	2.13667	1.90333
	Cluster-9505.66759		0.0733333	0.1	0.04	0.383333	1.49667	1.32667
	Cluster-9505.67606		0.213333	0.27	0.61	2.43667	4.55667	4.54667
	Cluster-9505.6823		0	0	0	0.223333	1.13333	2.6
	Cluster-9505.69060		1.42	1.47	1.45333	0.69	1.61333	0.766667
	Cluster-9505.69716		5.37667	15.86	11.3267	8.37	8.37333	9.71667
	Cluster-9505.70986		6.57333	2.01333	1.81333	3.12333	1.48	3.40333
	Cluster-9505.72742		1.2	3.39333	2.19	2.42667	8.52333	3.65333
	Cluster-9505.75921		0.5	2.07333	1.00333	1.2	2.33333	2.53
	Cluster-9505.78002		3.15333	1.86333	2.01667	1.34	3.03	2.88
	Cluster-9505.82497		4.43	10.92	11.12	7.75	6.71667	7.96333
	Cluster-9505.83524		63.22	17.7333	22.05	43.8867	20.44	23.4067
	Cluster-9505.88555		0.15	0.173333	0.196667	0.633333	0.573333	0.556667
	Cluster-9505.88874		9.14667	8.87	9.05667	7.22667	15.9267	14.1833
	Cluster-9505.89471		0.95	0.28	0.3	0.113333	0.25	0.226667
	Cluster-9505.90484		19.9367	3.59	5.06667	12.74	5.33333	9.55667
	Cluster-9505.92420		1.82	0.793333	0.853333	0.876667	0.853333	0.72
	Cluster-9505.93509		4.63	9.29667	6.67333	4.82667	3.88667	8.15333
	Cluster-9505.96316		2.00333	4.87333	4.34	3.42333	3.67333	3.66333
	Cluster-9505.96428		8.00667	5.17333	4.9	3.54333	4.38333	7.09333
	Cluster-9505.97529		5.43667	1.28667	3.69667	1.41	2.74333	4.28
	Cluster-9505.97633		0.85	2.34	11.71	2.82667	3.10333	6.27
	Cluster-9505.98708		26.29	58.2567	37.2167	35.7367	51.2933	55.03
	Cluster-9505.99593		8.78	11.06	20.1767	12.6267	22.35	9.81
	Cluster-9505.99823		17	12.4667	15.63	26.0833	18.77	27.59
GTs（147）	Cluster-9505.107577	PnGTs_1	24.73	34.5633	36.85	50.7033	30.8667	24.05
	Cluster-9505.110149	PnGTs_2	75.3933	170.833	118.39	125.44	119.137	125.307
	Cluster-9505.123479	PnGTs_3	2.90333	5.88	3.07333	4.21333	3.39667	2.44
	Cluster-9505.126978	PnGTs_4	0.793333	1.99333	0.713333	2.16	1.32667	0.573333
	Cluster-9505.134968	PnGTs_5	1.66	3.69667	3.44333	5.18333	3.92333	4.05667
	Cluster-9505.46138	PnGTs_6	2.86333	5.77333	5.32333	6.38333	4.71667	2.18
	Cluster-9505.57905	PnGTs_7	1.48667	2.84333	0.946667	3.02667	3.74	3.26667
	Cluster-9505.59996	PnGTs_8	0.603333	1.57333	1.79667	2.59	1.48	0.53
	Cluster-9505.72865	PnGTs_9	1.97	6.13	2.78	7.06667	5.28	3.43667
	Cluster-9505.74302	PnGTs_10	2.92333	4.34667	3.29667	4.99	5.05	2.32667
	Cluster-9505.85900	PnGTs_11	3.48333	10.6833	8.53	13.18	9.24333	4.3
	Cluster-9505.98311	PnGTs_12	37.1967	66.9367	69.6367	53.38	54.76	32.63
	Cluster-13847.2		0	0	0	0	2.79	0
	Cluster-16934.4		0	0	0	0	1.6	0
	Cluster-20271.1		0	0	0	0.42	0.123333	1.97667
	Cluster-28463.0		0	0	0	0.64	0.206667	3.16
	Cluster-38387.1		0	0	0	0	1.17333	0.03
	Cluster-40714.1		0	0	0	0.446667	0.153333	1.75333
	Cluster-42914.0		0	0	0	0	1.76333	0
	Cluster-9505.100480		5.68333	10.4033	25.4433	11.1267	8.40333	2.81333
	Cluster-9505.100871		339.747	182.307	165.413	103.557	205.073	163.157
	Cluster-9505.101515		28.2267	16.2033	17.11	8.49667	10.6967	10.6433
	Cluster-9505.102394		63.4767	51.9267	62.54	65.9467	68.8467	31.66
	Cluster-9505.106024		5.75333	2.78	2.92667	4.88333	0.933333	3.20333
	Cluster-9505.107365		11.46	22.7067	19.9267	16.5367	17.33	21.46
	Cluster-9505.108687		186.237	183.1	107.873	147.747	88.96	125.403
	Cluster-9505.109184		2.63667	4.36667	10.75	5.82667	3.62333	3.48667
	Cluster-9505.109361		3.74	1.74333	2.13333	1.67	1.54333	1.78333
	Cluster-9505.109666		11.73	29.8367	14.94	15.31	21.6467	35.2233
	Cluster-9505.112325		4.04333	1.17333	0.196667	0	0.0266667	0
	Cluster-9505.112528		0.183333	0.856667	0.696667	0.45	0.453333	0.486667
	Cluster-9505.115077		311.073	135.47	155.937	116.79	141.667	104.703
	Cluster-9505.115321		3.64	0.726667	1.08667	0.63	0.7	0.813333
	Cluster-9505.115917		5.79333	8.06667	2.79	4.79	1.86	4.41
	Cluster-9505.116059		0.293333	0.21	0	0.2	0.18	0.5
	Cluster-9505.116073		181.387	318.067	161.207	214.923	141.23	203.607
	Cluster-9505.116387		4.24333	10.4033	14.32	9.99	15.0533	7.35333
	Cluster-9505.116626		71.8133	32.0167	37.1133	52.37	54.5767	183.267
	Cluster-9505.116655		1.57	0.466667	0.76	0.466667	0.466667	0.503333
	Cluster-9505.116682		7.78667	5.09333	10.29	5.67333	12.6767	9.03667
	Cluster-9505.116760		1.33667	1.38	0.766667	1.20333	0.39	0.386667
	Cluster-9505.118296		2.29333	1.73333	3.02667	3.46667	1.69333	1.13667
	Cluster-9505.118509		0	0	0	1.28	3.06	2.52333
	Cluster-9505.118918		36.4367	66.33	80.84	47.1933	87.46	44.6267
	Cluster-9505.119369		16.3733	4.51	8.25667	4.31667	3.80333	6.57
	Cluster-9505.119600		70.77	68.0333	64.75	37.46	81.1167	57.0267
	Cluster-9505.120753		7.58	5.57	9.98333	9.15333	3.94	4.98667
	Cluster-9505.12143		0	0	0	0.42	0.153333	1.54667
	Cluster-9505.12147		0	0	0	1.03333	0.203333	3.68333
	Cluster-9505.12148		0	0	0	0.116667	0.0833333	2.03333
	Cluster-9505.12149		0	0	0	3.61667	0.993333	19.3933
	Cluster-9505.12153		0	0	0	0.453333	0.06	1.21
	Cluster-9505.12154		0	0	0	0.54	0.156667	2.74667
	Cluster-9505.123358		3.50333	7.50333	4.47	4.07667	3.84	4.43333
	Cluster-9505.123853		35.9467	12.26	16.9167	13.1433	12.82	10.4567
	Cluster-9505.125727		4.27667	11.58	4.78667	8.60333	6.57333	7.88
	Cluster-9505.127318		24.5433	5.03333	4.09333	5.43	3.84333	4.41333
	Cluster-9505.128084		28.6633	35.97	19.2867	34.0567	23.2633	26.91
	Cluster-9505.128707		5.91	9.87667	12.1367	11.45	8.23333	8.72667
	Cluster-9505.131036		16.3867	10.3633	8.03333	6.68667	10.0733	9.82
	Cluster-9505.131979		1.42333	3.83	2.11	2.61667	3.42	2.66
	Cluster-9505.133167		4.96333	6.30333	6.07	7.77	5.85	2.18333
	Cluster-9505.13389		0	0	0	0.396667	0.17	2.59667
	Cluster-9505.134424		4.22333	1.03	1.11333	2.61	3.88667	2.52667
	Cluster-9505.134734		4.47333	3.28333	4.16333	1.52667	3.62667	2.44667
	Cluster-9505.137258		0.136667	0.0333333	0.936667	0.226667	0.0933333	0.18
	Cluster-9505.138883		0.00333333	0	0	0.433333	0.396667	2.65333
	Cluster-9505.138929		0.736667	6.57	9.02	5.72333	8.12667	3.32
	Cluster-9505.139132		22.8133	9.18	13.1667	7.33333	7.40333	14
	Cluster-9505.13960		5.34667	0.193333	0.32	0.223333	0.926667	0.636667
	Cluster-9505.140912		3.32667	2.6	4.32333	2.5	5.72667	5.93
	Cluster-9505.142813		2.87333	0	0	0	0.863333	0.0566667
	Cluster-9505.144288		2.29667	3.95333	2.10667	3.14667	3.38667	4.73333
	Cluster-9505.144801		0.533333	0.683333	0.0633333	0.0433333	0.0233333	1.52667
	Cluster-9505.146613		0.56	2.37667	3.60333	1.20667	2.83	1.19
	Cluster-9505.148503		5.46667	5.55	4.23667	5.91667	4.98667	8.28667
	Cluster-9505.156040		9.40333	2.57667	2.51333	1.34333	4.47333	2.22667
	Cluster-9505.156041		1.77	0.873333	2.11	1.44667	0.5	0.543333
	Cluster-9505.156881		0.72	2.36333	1.11	1.41333	1.38667	1.25
	Cluster-9505.158856		4.24333	2.93333	4.63	3.41	3.25	1.46
	Cluster-9505.158861		44.6567	36.4933	29.2167	18.97	38.88	39.1167
	Cluster-9505.160719		6.18	1.22667	2.30667	3.15	1.33667	1.61667
	Cluster-9505.161571		0.1	0.173333	0.11	0.336667	0.77	0.52
	Cluster-9505.162069		2.99667	0.966667	1.32333	1.63667	1.00333	0.923333
	Cluster-9505.162788		0	0.0333333	0.01	0.63	1.23333	0.563333
	Cluster-9505.174268		11.2367	2.01	1.27333	0.49	3.11667	2.37
	Cluster-9505.174446		0.72	0.533333	0.776667	5.79	8.18667	6.11
	Cluster-9505.174540		5.03	8.29333	6.53667	7.04667	17.1767	7.63333
	Cluster-9505.174741		7.06333	8.94	7.21333	10.5333	10.9633	13.5033
	Cluster-9505.179801		0	0	0	0.516667	0.223333	3.15
	Cluster-9505.181927		0	0	0	0.7	0.413333	3.35667
	Cluster-9505.183348		0	0	0	0.1	3.69667	0.216667
	Cluster-9505.183350		0	0	0	0.523333	0.68	3.38667
	Cluster-9505.184215		0	0	0	0.436667	0.343333	2.46667
	Cluster-9505.188811		0	0	0	0.23	0.95	0.896667
	Cluster-9505.190256		0.216667	0.01	1.21	0.316667	0.153333	0.133333
	Cluster-9505.192903		0	0	0	0.33	0.25	2.4
	Cluster-9505.195953		0	0	0	0.366667	0.0633333	3.49667
	Cluster-9505.199475		0	0	0	0.393333	0.33	2.23667
	Cluster-9505.199483		0	0	0	0.613333	0.416667	3.90333
	Cluster-9505.200008		0	0	0	0.326667	0.136667	1.9
	Cluster-9505.25453		0.54	1.47333	1.17667	0.75	1.51	0.93
	Cluster-9505.32438		0	0	0	0.686667	1.60333	1.33667
	Cluster-9505.34345		0.0933333	0.193333	1.13	0.323333	0.09	0
	Cluster-9505.40379		0	0	0	0.416667	0.273333	4.64667
	Cluster-9505.43405		0.896667	0.503333	0.256667	0.976667	1.95667	2.07333
	Cluster-9505.4449		0	0	0	0.463333	0.266667	1.72667
	Cluster-9505.45232		0.406667	0.603333	0.463333	0.863333	4.41	6.02
	Cluster-9505.47642		0	0	0	0.353333	0.736667	0.83
	Cluster-9505.60019		3.38	0.573333	0.846667	1.76	0.736667	0.873333
	Cluster-9505.62116		2.77333	2.26333	1.12667	0.833333	1.35667	2.26667
	Cluster-9505.6511		0	0	0	0.63	0.253333	1.86667
	Cluster-9505.66307		0.906667	1.39333	3.11	1.62333	1.11333	1.20667
	Cluster-9505.68269		1.28667	2.12667	4.65	2.50333	2.79333	2.46667
	Cluster-9505.68730		11.49	5.69667	2.49667	2.02667	2.92	4.59667
	Cluster-9505.69935		0.333333	1.35	0.896667	0.41	0.75	0.51
	Cluster-9505.71047		0.746667	5.77	9.77	6.87	1.32667	2.21667
	Cluster-9505.7517		0	0	0	0.2	0.03	1.15
	Cluster-9505.75614		0.42	0.336667	0.753333	1.14333	0.286667	0
	Cluster-9505.76079		12.11	5.55667	4.42	6.72333	7.10333	6.89333
	Cluster-9505.77085		10.51	5.56333	4.23	1.47	1.59	2.46667
	Cluster-9505.77088		12.34	13.2867	2.60333	6.39667	5.14333	6.38
	Cluster-9505.77730		78.82	51.1133	52.7467	32.45	58.62	59.11
	Cluster-9505.79290		12.97	4.25	6.14667	3.28333	5.93667	4.18333
	Cluster-9505.8067		0	0	0	0.53	0.223333	1.99333
	Cluster-9505.81693		0.296667	2.82333	3.79333	1.54	2.15667	1.08333
	Cluster-9505.82836		8.77	6.85	3.68	4.53667	5.82333	9.83
	Cluster-9505.83795		4.10333	2.75667	2.96333	1.15	1.65667	1.66
	Cluster-9505.83804		2.99667	1.56667	2.24	0.76	0.92	1.85
	Cluster-9505.83845		0.613333	1.39333	2.87667	1.62667	1.69667	1.02333
	Cluster-9505.84875		0	0.613333	0.0166667	0.593333	1.47667	1.61667
	Cluster-9505.84876		0.156667	0.0933333	0.06	0.156667	1.44333	1.12333
	Cluster-9505.85809		12.15	7.01667	6.44	4.48	4.18	2.87667
	Cluster-9505.86447		4.64667	8.39667	6.28667	8.17	7.35667	9.54
	Cluster-9505.88587		1.58667	14.0933	20.56	13.59	17.34	3.83667
	Cluster-9505.90234		52.2567	22.6133	33.55	23.5367	26.5233	27.5833
	Cluster-9505.90287		4.34333	0	1.69	2.47667	3.88	2.20333
	Cluster-9505.90905		2.70667	3.18333	4.04333	5.32333	3.91	3.57333
	Cluster-9505.91323		0	0	0	0.76	0.233333	5.47667
	Cluster-9505.92350		3.07667	5.72	4.32333	3.76667	3.66333	4.58667
	Cluster-9505.93982		1.27333	2.40667	2.15333	1.85	2.19	1.53
	Cluster-9505.94051		8.05	19.1767	11.72	18.2467	14.0467	13.0067
	Cluster-9505.94112		0.233333	0.83	0.853333	0.366667	0	0
	Cluster-9505.96362		0.24	0.916667	0.45	0.743333	0.746667	0.856667
	Cluster-9505.96510		4.59	3.04667	1.89	0.993333	1.68	1.25667
	Cluster-9505.97821		49.4033	18.18	30.5867	19.9133	31.8867	21.55
	Cluster-9505.97954		72.74	63.8833	65.5733	6.33333	30.95	44.7567
