# Supplementary material for: Improvement of Panax notoginseng saponin accumulation triggered by methyl jasmonate under arbuscular mycorrhizal fungi
Source: Front Plant Sci. 2024 Mar 13;15:1360919. doi: 10.3389/fpls.2024.1360919 (PMC10965624; doi:10.3389/fpls.2024.1360919)
Supplement: Supplementary file 2 [file DataSheet_2.zip › Supplementary Tables 24 2 25/Tab. S12 FPKM of DEGs involved in JA biosynthesis.xlsx]

## Sheet: DEGs
Family (Count)	Unigene ID.	NO.	CK_FPKM	MeJA_FPKM	SHAM_FPKM	AMF_FPKM	AMF_MeJA_FPKM	AMF_SHAM_FPKM
LOX（23）	Cluster-9505.112005	PnLOX_1	2.70667	1.89333	4.63667	4.14	2.67	1.34667
	Cluster-9505.174243	PnLOX_2	0.08	2.19333	0.196667	0.09	1.23333	0.0533333
	Cluster-9505.8428	PnLOX_3	0	0	0	1.31333	0.163333	0.506667
	Cluster-2268.0		0	0	0	0	1.32667	0
	Cluster-9505.103915		1.25333	0.626667	1.04333	1.00667	0.403333	0.18
	Cluster-9505.103925		0	0	0.906667	0.466667	0.12	0
	Cluster-9505.104565		15.7333	3.33667	2.56333	1.73	1.31667	1.82667
	Cluster-9505.106962		0.76	0.13	0.796667	0.113333	0.326667	0.306667
	Cluster-9505.109913		45.48	21.99	18.37	29.65	31.0233	69.0633
	Cluster-9505.109916		61.7167	37.4367	30.46	41.4833	46.9433	57.24
	Cluster-9505.116191		3.34667	1.66	3.76667	3.02	3.49333	2.97667
	Cluster-9505.121478		8.10333	6.32667	6.82	2.37667	4.52667	4.76667
	Cluster-9505.127136		3.49	2.73	1.46667	2.13333	1.72667	1.5
	Cluster-9505.127809		1.84	1.46333	0.666667	0.706667	0.83	0.78
	Cluster-9505.130475		0.936667	0.356667	0.24	0.353333	0.37	0.45
	Cluster-9505.132699		6.43333	4.01667	1.69333	1.55667	1.65333	2.12667
	Cluster-9505.133943		2.11333	2.76667	3.17667	0.16	2.30667	1.89
	Cluster-9505.139190		12.2233	11.1767	5.17667	8.49667	2.80333	3.42333
	Cluster-9505.153644		5.49333	1.35667	3.79	1.8	1.88667	1.39
	Cluster-9505.57581		73.5667	11.8267	16.9	9.08333	8.05	8.86
	Cluster-9505.92718		9.44333	8.30333	22.73	9.54333	6.34333	2.87667
	Cluster-9505.94642		27.0467	7.97	9.36667	6.96667	5.35	4.49333
	Cluster-9505.94872		26	9.27333	6.38667	8.13333	8.16	14.59
OPR（8）	Cluster-9505.122278	PnOPR_1	5.49333	6.74667	2.35667	3.09333	8.65	8.79
	Cluster-9505.118138		503.583	97.41	166.773	47.57	127.733	87.93
	Cluster-9505.118395		5.99333	3.64667	7.43667	1.7	4.46	6.13
	Cluster-9505.119106		383.913	74.6133	125.673	37.24	92.8067	90.2333
	Cluster-9505.128401		3.1	0.78	1.23	0.79	0.963333	1.28
	Cluster-9505.146728		60.93	11.3533	47.8133	7.92667	27.7067	30.98
	Cluster-9505.68727		41.88	8.50333	19.5	7.22667	15.54	27.4333
	Cluster-9505.88254		15.3533	3.92667	17.3133	2.74667	9.2	5.38333
