# Supplementary material for: Improvement of Panax notoginseng saponin accumulation triggered by methyl jasmonate under arbuscular mycorrhizal fungi
Source: Front Plant Sci. 2024 Mar 13;15:1360919. doi: 10.3389/fpls.2024.1360919 (PMC10965624; doi:10.3389/fpls.2024.1360919)
Supplement: Supplementary file 2 [file DataSheet_2.zip › Supplementary Tables 24 2 25/Tab. S13 Original data used for Mantel tests.xlsx]

## Sheet: Enzyme activities
Groups		SS	Means	SE	Means	CYP450	Means	GT	Means	AOC	Means	LOX	Means
CK	1	3.368	3.21733	13.17	13.9767	7.46	6.89853	27.73	27.0467	46.34	44.7867	28.4	28.5867
	1	3.604		14.38		6.68		26.71		45.06		29.22
	1	2.68		14.38		6.5556		26.7		42.96		28.14
MeJA	2	7.52	7.47333	21.23	21.5667	10.11	10.3867	35.46	36.27	49.94	49.29	37.92	38.97
	2	8.95		20.76		10.06		36.89		49.23		40.38
	2	5.95		22.71		10.99		36.46		48.7		38.61
SHAM	3	4.42	4.26333	15.29	15.34	7.85	7.36667	27.91	28.06	46.25	46.8433	28.82	28.97
	3	4.08		14.9		7.19		28.39		49.94		30.08
	3	4.29		15.83		7.06		27.88		44.34		28.01
AMF	4	8.18	8.19333	23.08	22.0667	10.3	10.2467	40.51	39.7567	54.77	53.9767	43.04	42.2367
	4	6.1		21.52		10.82		39.05		58.25		42.79
	4	10.3		21.6		9.62		39.71		48.91		40.88
AMF-MeJA	5	4.07	5.62333	16.77	17.7267	8.64	8.7	27.51	27.15	43.45	43.86	29.51	31.5333
	5	6.77		17.88		7.97		26.21		46.32		33.2
	5	6.03		18.53		9.49		27.73		41.81		31.89
AMF-SHAM	6	3.7	4.01333	16.41	17.0633	7.02	7.27333	29.23	28.5733	43.06	41.74	32.37	32.43
	6	3.76		17.49		7.85		27.65		40.25		31.31
	6	4.58		17.29		6.95		28.84		41.91		33.61

## Sheet: Contents of PNSs, JAs and SA 
Groups		R1	Means	Rg1	Means	Re	Means	Rb1	Means	Rd	Means	PNS	Means	JA	Means	MeJA	Means	JA-Ile	Means	OPDA	Means	SA	Means
CK	1	84.8048	84.8385	460.534	454.375	26.8752	32.0564	547.911	548.254	38.6854	39.8084	1158.81	1159.33	8.15	9.51	9.24678	9.04899	4.73	6.15667	21.45	20.5733	8.59	8.88667
	1	85.7039		453.574		32.6487		547.401		40.4485		1159.78		10.3		8.52451		6.44		24		9.1
	1	84.0067		449.018		36.6454		549.449		40.2911		1159.41		10.08		9.37567		7.3		16.27		8.97
MeJA	2	160.783	153.835	645.938	644.017	56.9087	57.0738	978.06	927.516	43.6087	43.5247	1885.3	1825.97	15.24	15.1733	47.249	46.1502	8.9	9.28667	25.52	24.71	8.58	7.85667
	2	150.412		643.17		57.1061		831.529		43.7092		1725.93		13.55		46.3257		8.01		20.35		7.9
	2	150.311		642.944		57.2066		972.96		43.2561		1866.68		16.73		44.876		10.95		28.26		7.09
SHAM	3	40.6463	41.6376	557.765	557.741	34.1107	34.2295	539.585	539.877	25.6464	25.3927	1197.75	1198.88	3.65	5.29667	4.80663	4.91633	3.85	3.85667	10.97	10.5733	6.21	6.95667
	3	42.0137		557.26		34.349		539.707		25.5461		1198.88		5.79		4.58272		4.51		11.45		7.86
	3	42.2528		558.197		34.2289		540.338		24.9857		1200		6.45		5.35963		3.21		9.3		6.8
AMF	4	156.206	157.19	705.31	708.607	110.498	111.168	900.018	898.88	78.6116	77.3375	1950.64	1953.18	25.22	30.86	35.4658	36.5582	12.57	12.13	59.44	42.39	8.72	10.5167
	4	156.236		704.77		110.222		895.18		79.2958		1945.7		33.46		37.1524		11.54		31.6		13.17
	4	159.128		715.742		112.783		901.441		74.1052		1963.2		33.9		37.0563		12.28		36.13		9.66
AMF-MeJA	5	96.5313	96.5612	353.021	350.224	33.8716	34.0005	744.472	721.515	35.1084	35.2917	1263	1237.59	6.92	8.87667	26.8108	27.1689	5.83	6.38	23.85	23.7733	7.87	8.22667
	5	97.1348		349.315		34.1694		675.422		35.3045		1191.35		7.88		27.4401		5.9		24.63		7.51
	5	96.0177		348.335		33.9604		744.651		35.4621		1258.43		11.83		27.2557		7.41		22.84		9.3
AMF-SHAM	6	122.913	121.002	517.016	515.312	34.3128	35.3601	435.458	435.819	37.2539	37.3508	1146.95	1144.84	6.84	6.62	11.7235	11.8048	3.91	4.74	19.63	20.8967	4.64	5.71
	6	111.084		512.544		35.6075		436.264		37.3997		1132.9		7.68		12.4589		4.45		19.68		6.71
	6	129.01		516.376		36.1599		435.734		37.3988		1154.68		5.34		11.2321		5.86		23.38		5.78

## Sheet: DEGs
Groups		PnMVK_1	means	LOG(means+1,2)	PnPVK_1	means	LOG(means+1,2)	PnMVD_1	means	LOG(means+1,2)	PnDXS_1	means	LOG(means+1,2)	PnDXS_2	means	LOG(means+1,2)	PnISPE_1	means	LOG(means+1,2)	PnISPE_2	means	LOG(means+1,2)	PnISPH_1	means	LOG(means+1,2)	PnISPH_2	means	LOG(means+1,2)	PnISPH_3	means	LOG(means+1,2)	PnGDPS_1	means	LOG(means+1,2)	PnGDPS_2	means	LOG(means+1,2)	PnGDPS_3	means	LOG(means+1,2)	PnSE_1	means	LOG(means+1,2)	PnSE_2	means	LOG(means+1,2)	PnDS_1	means	LOG(means+1,2)
CK	1	0	0	0	0	0	0	0	0	0	3.49	1.75	1.45943	3.59	14.6333	3.96655	0	0	0	0	0	0	124.43	118.51	6.90099	10.64	8.18	3.19849	9.07	8.02333	3.17366	0.85	1.06	1.04264	440.14	308.553	8.27404	0	0.0133333	0.0191088	14.57	29.2033	4.91664	1.47	2.68	1.87971	0	0.24	0.31034
	1	0			0			0			0.76			12.34			0			0			117.52			8.07			9.94			1.17			286.34			0			25.89			2.87			0.72
	1	0			0			0			1			27.97			0			0			113.58			5.83			5.06			1.16			199.18			0.04			47.15			3.7			0
MeJA	2	0	0	0	6.6	4.72333	2.51686	0	0	0	3.73	2.93333	1.97575	74.61	60.0467	5.93184	0	0	0	0	0	0	204.91	233.01	7.87043	6.19	8.23667	3.20737	7.92	8.00333	3.17046	2.48	2.12	1.64155	776.46	552.77	9.11314	0.2	0.176667	0.234706	88.18	86.84	6.45681	9.12	8.09333	3.18481	13.15	13.9567	3.90272
	2	0			7.57			0			1.02			23.9			0			0			214.01			12.55			10.51			1.67			567.89			0			108.88			9.37			19.19
	2	0			0			0			4.05			81.63			0			0			280.11			5.97			5.58			2.21			313.96			0.33			63.46			5.79			9.53
SHAM	3	0	0	0	18.42	15.6467	4.05716	0	0	0	3.94	2.46333	1.79216	7.13	21.7433	4.50737	0	0	0	0	0	0	192.86	177.563	7.48029	10.68	8.71333	3.27997	11.17	9.14	3.34199	1.1	1.13	1.09085	593.54	529.107	9.05014	0.04	0.0366667	0.0519521	104.15	88.9033	6.4903	3.88	5.82	2.76977	0	0	0
	3	0			8.92			0			0.81			34.9			0			0			173			6.55			7.45			1.29			516.64			0			76.12			7.73			0
	3	0			19.6			0			2.64			23.2			0			0			166.83			8.91			8.8			1			477.14			0.07			86.44			5.85			0
AMF	4	0.06	0.153333	0.20581	0	8.96	3.31615	0.23	0.13	0.176323	4.55	2.75667	1.90945	47.91	56.0033	5.83297	12.16	10.6433	3.54143	5.07	2.07333	1.6198	154.03	148.777	7.22667	19.02	15.76	4.06695	19.29	17.5867	4.2162	1.05	1.76	1.46467	340.4	265.03	8.05545	0.47	1.43	1.28096	30.69	48.0467	5.61608	3.3	6.91	2.98368	0	0.406667	0.49228
	4	0.12			5.61			0.08			1.38			88.5			2.94			0			167.15			14.19			14.69			1.07			145.4			2.1			96.58			7.5			0.02
	4	0.28			21.27			0.08			2.34			31.6			16.83			1.15			125.15			14.07			18.78			3.16			309.29			1.72			16.87			9.93			1.2
AMF-MeJA	5	0	0.0666667	0.0931094	7.88	7.89667	3.15326	0.09	0.183333	0.242857	0.99	0.783333	0.834576	65.5	66.2567	6.07161	0	1.27333	1.18481	8.45	6.57667	2.92156	195.46	267.013	8.06616	9.7	10.33	3.50208	8.97	9.08667	3.33438	0.55	0.806667	0.85333	134.46	211.993	7.73466	4.9	2.86333	1.94985	52.64	88.9733	6.49143	8.2	8.36667	3.22754	0	0	0
	5	0.14			8.34			0.21			0.68			63.7			1.28			6.52			278.62			10.3			7.47			1.08			219.02			2.25			93.46			8.12			0
	5	0.06			7.47			0.25			0.68			69.57			2.54			4.76			326.96			10.99			10.82			0.79			282.5			1.44			120.82			8.78			0
AMF-SHAM	6	0.74	1.01	1.0072	8.21	5.89	2.7845	2.29	1.93	1.5509	0.9	1.09667	1.0681	132.13	107.493	6.76146	14.6	27.0567	4.81027	4.5	2.16333	1.66145	199.02	155.367	7.28879	6.98	10.8433	3.566	6.06	12.1067	3.71223	1.48	1.45667	1.2967	580.95	493.22	8.94901	1.92	1.82333	1.4974	35.54	35.5567	5.19206	9.14	6.70333	2.94548	0	0.0633333	0.0885939
	6	1.82			9.46			2.98			1.03			123.19			53.87			1.11			142.45			8.59			10.9			1.57			332.55			2.73			42.53			7.4			0.19
	6	0.47			0			0.52			1.36			67.16			12.7			0.88			124.63			16.96			19.36			1.32			566.16			0.82			28.6			3.57			0
[truncated: 81 more columns]
