# Supplementary material for: Improvement of Panax notoginseng saponin accumulation triggered by methyl jasmonate under arbuscular mycorrhizal fungi
Source: Front Plant Sci. 2024 Mar 13;15:1360919. doi: 10.3389/fpls.2024.1360919 (PMC10965624; doi:10.3389/fpls.2024.1360919)
Supplement: Supplementary file 2 [file DataSheet_2.zip › Supplementary Tables 24 2 25/Tab. S8 GO classification of unigenes.xlsx]

## Sheet: Sheet1
Ontology	ID	Description	Count	GeneRatio	geneID		Ontology	Description	Count
Cellular component	GO:0005623	cell	75513	75513/106540	Cluster-10003.0/Cluster-10006.0/Cluster-1001.0/Cluster-10014.0/Cluster-10025.0/Cluster-10027.0/Cluster-10033.0/Cluster-10044.0/Cluster-10044.1/Cluster-10047.0/Cluster-10052.0/Cluster-10062.0/Cluster-10063.0/Cluster-10065.0/Cluster-10070.0/Cluster-10074.0/Cluster-10101.0/Cluster-10103.0/Cluster-10104.0/Cluster-10105.0/Cluster-10119.0/Cluster-10121.0/Cluster-10122.0/Cluster-10123.0/Cluster-10125.0/…		Cellular component	cell	75513
Cellular component	GO:0044464	cell part	75390	75390/106540	Cluster-10003.0/Cluster-10006.0/Cluster-1001.0/Cluster-10025.0/Cluster-10027.0/Cluster-10033.0/Cluster-10044.0/Cluster-10044.1/Cluster-10047.0/Cluster-10052.0/Cluster-10062.0/Cluster-10063.0/Cluster-10065.0/Cluster-10070.0/Cluster-10074.0/Cluster-10101.0/Cluster-10103.0/Cluster-10104.0/Cluster-10105.0/Cluster-10119.0/Cluster-10121.0/Cluster-10122.0/Cluster-10123.0/Cluster-10125.0/Cluster-10129.1/…		Cellular component	cell part	75390
Cellular component	GO:0043226	organelle	59004	59004/106540	Cluster-10003.0/Cluster-10006.0/Cluster-1001.0/Cluster-10025.0/Cluster-10027.0/Cluster-10033.0/Cluster-10044.0/Cluster-10044.1/Cluster-10047.0/Cluster-10052.0/Cluster-10065.0/Cluster-10070.0/Cluster-10074.0/Cluster-10101.0/Cluster-10103.0/Cluster-10104.0/Cluster-10105.0/Cluster-10121.0/Cluster-10122.0/Cluster-10123.0/Cluster-10125.0/Cluster-10129.1/Cluster-10131.0/Cluster-10135.0/Cluster-10142.0/…		Cellular component	organelle	59004
Cellular component	GO:0016020	membrane	38768	38768/106540	Cluster-10024.0/Cluster-10027.0/Cluster-10032.0/Cluster-10052.0/Cluster-10054.0/Cluster-10062.0/Cluster-10063.0/Cluster-1007.0/Cluster-10076.2/Cluster-10081.0/Cluster-10089.0/Cluster-10091.0/Cluster-10104.0/Cluster-10105.0/Cluster-10109.0/Cluster-10117.0/Cluster-10155.0/Cluster-10159.0/Cluster-10163.0/Cluster-10182.0/Cluster-10185.0/Cluster-10191.0/Cluster-10213.0/Cluster-10217.0/Cluster-10230.0/…		Cellular component	membrane	38768
Cellular component	GO:0044422	organelle part	30313	30313/106540	Cluster-10006.0/Cluster-1001.0/Cluster-10025.0/Cluster-10027.0/Cluster-10044.0/Cluster-10044.1/Cluster-10047.0/Cluster-10052.0/Cluster-10065.0/Cluster-10074.0/Cluster-10104.0/Cluster-10105.0/Cluster-10121.0/Cluster-10125.0/Cluster-10152.0/Cluster-10159.0/Cluster-10161.0/Cluster-10174.0/Cluster-10178.0/Cluster-10182.0/Cluster-10185.0/Cluster-10187.0/Cluster-1019.0/Cluster-10208.0/Cluster-10230.0/C…		Cellular component	organelle part	30313
Cellular component	GO:0044425	membrane part	27817	27817/106540	Cluster-10024.0/Cluster-10027.0/Cluster-10032.0/Cluster-10054.0/Cluster-10062.0/Cluster-1007.0/Cluster-10076.2/Cluster-10081.0/Cluster-10089.0/Cluster-10091.0/Cluster-10104.0/Cluster-10105.0/Cluster-10109.0/Cluster-10117.0/Cluster-10155.0/Cluster-10182.0/Cluster-10191.0/Cluster-10213.0/Cluster-10217.0/Cluster-10230.0/Cluster-10238.0/Cluster-10258.0/Cluster-10259.0/Cluster-1028.0/Cluster-10281.0/C…		Cellular component	membrane part	27817
Cellular component	GO:0032991	protein-containing complex	18314	18314/106540	Cluster-10003.0/Cluster-1001.0/Cluster-10025.0/Cluster-10044.0/Cluster-10044.1/Cluster-10047.0/Cluster-10065.0/Cluster-10070.0/Cluster-10104.0/Cluster-10119.0/Cluster-10121.0/Cluster-10135.0/Cluster-10152.0/Cluster-10159.0/Cluster-10178.0/Cluster-10185.0/Cluster-1019.0/Cluster-10208.0/Cluster-1021.0/Cluster-10230.0/Cluster-10247.0/Cluster-10258.0/Cluster-10266.0/Cluster-1033.0/Cluster-10335.0/Clu…		Cellular component	protein-containing complex	18314
Cellular component	GO:0031974	membrane-enclosed lumen	8039	8039/106540	Cluster-10006.0/Cluster-1001.0/Cluster-10025.0/Cluster-10074.0/Cluster-10125.0/Cluster-10161.0/Cluster-10174.0/Cluster-10178.0/Cluster-10185.0/Cluster-10320.0/Cluster-10336.0/Cluster-10336.1/Cluster-10336.2/Cluster-10336.3/Cluster-10336.4/Cluster-10351.0/Cluster-1036.0/Cluster-1043.0/Cluster-10430.0/Cluster-10445.0/Cluster-10461.2/Cluster-10468.0/Cluster-10472.0/Cluster-10474.0/Cluster-10482.0/Cl…		Cellular component	membrane-enclosed lumen	8039
Cellular component	GO:0030054	cell junction	5024	5024/106540	Cluster-10052.0/Cluster-10065.0/Cluster-10129.1/Cluster-10178.0/Cluster-10185.0/Cluster-1019.0/Cluster-10253.0/Cluster-10351.0/Cluster-10482.0/Cluster-10485.0/Cluster-10512.0/Cluster-10564.0/Cluster-10725.0/Cluster-10737.0/Cluster-1076.0/Cluster-10769.0/Cluster-10845.0/Cluster-10850.1/Cluster-10873.0/Cluster-10880.0/Cluster-10969.0/Cluster-11162.0/Cluster-11219.0/Cluster-11237.0/Cluster-11249.0/C…		Cellular component	cell junction	5024
Cellular component	GO:0055044	symplast	5017	5017/106540	Cluster-10052.0/Cluster-10065.0/Cluster-10129.1/Cluster-10178.0/Cluster-10185.0/Cluster-1019.0/Cluster-10253.0/Cluster-10351.0/Cluster-10482.0/Cluster-10485.0/Cluster-10512.0/Cluster-10564.0/Cluster-10725.0/Cluster-10737.0/Cluster-1076.0/Cluster-10769.0/Cluster-10845.0/Cluster-10850.1/Cluster-10873.0/Cluster-10880.0/Cluster-10969.0/Cluster-11162.0/Cluster-11219.0/Cluster-11237.0/Cluster-11249.0/C…		Cellular component	symplast	5017
Cellular component	GO:0005576	extracellular region	3560	3560/106540	Cluster-10052.0/Cluster-10144.0/Cluster-10253.0/Cluster-10279.0/Cluster-10309.0/Cluster-1039.0/Cluster-10445.0/Cluster-10640.0/Cluster-10803.1/Cluster-10808.0/Cluster-10914.0/Cluster-10940.0/Cluster-11134.0/Cluster-11261.0/Cluster-11388.0/Cluster-11426.3/Cluster-11499.0/Cluster-1150.0/Cluster-11530.0/Cluster-11530.1/Cluster-11534.0/Cluster-11586.0/Cluster-11630.0/Cluster-11787.0/Cluster-1184.0/Cl…		Cellular component	extracellular region	3560
Cellular component	GO:0099080	supramolecular complex	1471	1471/106540	Cluster-10187.0/Cluster-1079.0/Cluster-11249.0/Cluster-11624.0/Cluster-11694.0/Cluster-11856.0/Cluster-11960.0/Cluster-12019.0/Cluster-13330.0/Cluster-14396.0/Cluster-1505.0/Cluster-15606.0/Cluster-15779.0/Cluster-16602.0/Cluster-17766.0/Cluster-17805.0/Cluster-17893.2/Cluster-18495.0/Cluster-18883.0/Cluster-19101.0/Cluster-19711.0/Cluster-19770.0/Cluster-20313.0/Cluster-20924.0/Cluster-21079.0/C…		Cellular component	supramolecular complex	1471
Cellular component	GO:0044421	extracellular region part	488	488/106540	Cluster-10309.0/Cluster-1039.0/Cluster-10808.0/Cluster-11426.3/Cluster-11586.0/Cluster-11787.0/Cluster-1184.0/Cluster-12051.0/Cluster-12097.0/Cluster-12379.0/Cluster-13570.0/Cluster-13570.1/Cluster-13844.0/Cluster-14045.0/Cluster-14561.0/Cluster-14599.0/Cluster-15016.0/Cluster-15016.10/Cluster-15016.3/Cluster-15016.4/Cluster-15016.5/Cluster-15016.6/Cluster-15016.7/Cluster-15016.8/Cluster-15139.0/…		Cellular component	extracellular region part	488
Cellular component	GO:0009295	nucleoid	123	123/106540	Cluster-12856.0/Cluster-17095.0/Cluster-17095.1/Cluster-17095.2/Cluster-19912.0/Cluster-22721.0/Cluster-3075.0/Cluster-3075.1/Cluster-32612.0/Cluster-37845.0/Cluster-37845.1/Cluster-37848.0/Cluster-37848.1/Cluster-9505.101304/Cluster-9505.101900/Cluster-9505.102092/Cluster-9505.102986/Cluster-9505.10350/Cluster-9505.105343/Cluster-9505.105564/Cluster-9505.107781/Cluster-9505.109251/Cluster-9505.1…		Cellular component	nucleoid	123
Cellular component	GO:0019012	virion	34	34/106540	Cluster-10684.0/Cluster-14659.0/Cluster-18297.0/Cluster-19782.0/Cluster-19782.1/Cluster-23075.0/Cluster-24132.0/Cluster-28443.0/Cluster-30712.0/Cluster-31894.0/Cluster-33835.0/Cluster-36055.0/Cluster-39077.0/Cluster-40819.0/Cluster-40819.1/Cluster-40819.2/Cluster-42191.0/Cluster-42966.0/Cluster-42966.2/Cluster-6017.0/Cluster-6017.1/Cluster-9505.12273/Cluster-9505.17335/Cluster-9505.17340/Cluster-…		Cellular component	virion part	34
Cellular component	GO:0044423	virion part	34	34/106540	Cluster-10684.0/Cluster-14659.0/Cluster-18297.0/Cluster-19782.0/Cluster-19782.1/Cluster-23075.0/Cluster-24132.0/Cluster-28443.0/Cluster-30712.0/Cluster-31894.0/Cluster-33835.0/Cluster-36055.0/Cluster-39077.0/Cluster-40819.0/Cluster-40819.1/Cluster-40819.2/Cluster-42191.0/Cluster-42966.0/Cluster-42966.2/Cluster-6017.0/Cluster-6017.1/Cluster-9505.12273/Cluster-9505.17335/Cluster-9505.17340/Cluster-…		Cellular component	virion	34
Cellular component	GO:0044215	other organism	12	12/106540	Cluster-26218.1/Cluster-2959.0/Cluster-35308.0/Cluster-40642.1/Cluster-9505.113172/Cluster-9505.113173/Cluster-9505.115714/Cluster-9505.117913/Cluster-9505.120364/Cluster-9505.12393/Cluster-9505.132176/Cluster-9505.136110		Cellular component	other organism part	12
Cellular component	GO:0044217	other organism part	12	12/106540	Cluster-26218.1/Cluster-2959.0/Cluster-35308.0/Cluster-40642.1/Cluster-9505.113172/Cluster-9505.113173/Cluster-9505.115714/Cluster-9505.117913/Cluster-9505.120364/Cluster-9505.12393/Cluster-9505.132176/Cluster-9505.136110	348933	Cellular component	other organism	12
Molecular function	GO:0005488	binding	63356	63356/106540	Cluster-10006.0/Cluster-10016.0/Cluster-10021.0/Cluster-10025.0/Cluster-10033.0/Cluster-10036.0/Cluster-10044.0/Cluster-10044.1/Cluster-10047.0/Cluster-10051.0/Cluster-10052.0/Cluster-10054.0/Cluster-10063.0/Cluster-1007.0/Cluster-10074.0/Cluster-10078.0/Cluster-1009.0/Cluster-1009.1/Cluster-10091.0/Cluster-10101.0/Cluster-10103.0/Cluster-10104.0/Cluster-10105.0/Cluster-1011.0/Cluster-10119.0/Clu…		Molecular function	binding	63356
Molecular function	GO:0003824	catalytic activity	54921	54921/106540	Cluster-10006.0/Cluster-10033.0/Cluster-10047.0/Cluster-10051.0/Cluster-10052.0/Cluster-10054.0/Cluster-10063.0/Cluster-10068.0/Cluster-1007.0/Cluster-10078.0/Cluster-10081.1/Cluster-1009.0/Cluster-1009.1/Cluster-10091.0/Cluster-10101.0/Cluster-10103.0/Cluster-10105.0/Cluster-1011.0/Cluster-10123.0/Cluster-10125.0/Cluster-10129.1/Cluster-10139.0/Cluster-10144.0/Cluster-10157.0/Cluster-10163.0/Clu…		Molecular function	catalytic activity	54921
Molecular function	GO:0005215	transporter activity	7690	7690/106540	Cluster-10032.0/Cluster-10062.0/Cluster-10104.0/Cluster-10117.0/Cluster-10182.0/Cluster-10191.0/Cluster-10259.0/Cluster-10281.0/Cluster-10299.0/Cluster-10346.0/Cluster-10351.0/Cluster-10358.0/Cluster-10358.2/Cluster-10442.0/Cluster-10458.0/Cluster-1047.0/Cluster-10530.0/Cluster-10547.0/Cluster-10612.0/Cluster-1065.0/Cluster-10774.0/Cluster-10774.1/Cluster-10782.0/Cluster-10789.0/Cluster-1080.0/Cl…		Molecular function	transporter activity	7690
Molecular function	GO:0005198	structural molecule activity	5599	5599/106540	Cluster-10003.0/Cluster-1001.0/Cluster-10065.0/Cluster-10121.0/Cluster-10125.0/Cluster-10135.0/Cluster-10152.0/Cluster-10159.0/Cluster-10185.0/Cluster-1019.0/Cluster-10247.0/Cluster-1033.0/Cluster-10335.0/Cluster-10364.0/Cluster-10409.0/Cluster-1043.0/Cluster-10468.0/Cluster-10518.0/Cluster-10564.0/Cluster-10568.0/Cluster-106.0/Cluster-10620.0/Cluster-10622.0/Cluster-10648.0/Cluster-10664.0/Clust…		Molecular function	structural molecule activity	5599
Molecular function	GO:0140110	transcription regulator activity	4490	4490/106540	Cluster-10131.0/Cluster-10780.0/Cluster-1090.0/Cluster-10966.1/Cluster-10997.0/Cluster-11083.0/Cluster-1130.0/Cluster-11414.0/Cluster-11449.0/Cluster-11468.0/Cluster-11574.0/Cluster-11711.0/Cluster-11711.1/Cluster-11809.0/Cluster-12070.0/Cluster-1247.0/Cluster-12721.0/Cluster-12721.1/Cluster-12862.0/Cluster-12973.0/Cluster-13046.0/Cluster-13173.2/Cluster-13183.0/Cluster-13223.0/Cluster-13232.0/Cl…		Molecular function	transcription regulator activity	4490
Molecular function	GO:0060089	molecular transducer activity	1492	1492/106540	Cluster-10400.0/Cluster-11412.1/Cluster-11412.2/Cluster-12346.0/Cluster-15508.0/Cluster-15983.0/Cluster-15983.1/Cluster-16641.0/Cluster-17068.1/Cluster-17068.2/Cluster-17491.0/Cluster-17620.0/Cluster-17985.0/Cluster-18366.0/Cluster-19021.0/Cluster-19021.1/Cluster-19114.0/Cluster-19153.0/Cluster-19962.0/Cluster-20035.0/Cluster-21222.0/Cluster-218.0/Cluster-23086.0/Cluster-23816.0/Cluster-25531.0/C…		Molecular function	molecular transducer activity	1492
Molecular function	GO:0098772	molecular function regulator	1490	1490/106540	Cluster-10239.0/Cluster-11589.0/Cluster-11836.0/Cluster-11945.0/Cluster-12199.1/Cluster-12199.3/Cluster-12237.0/Cluster-12237.1/Cluster-12237.3/Cluster-12260.0/Cluster-12555.0/Cluster-13426.0/Cluster-13648.0/Cluster-13710.0/Cluster-13710.1/Cluster-1398.0/Cluster-14043.0/Cluster-14368.0/Cluster-15091.0/Cluster-15203.0/Cluster-15274.0/Cluster-15320.0/Cluster-15459.3/Cluster-15568.0/Cluster-15573.0/…		Molecular function	molecular function regulator	1490
Molecular function	GO:0016209	antioxidant activity	885	885/106540	Cluster-10405.0/Cluster-10436.0/Cluster-10627.0/Cluster-10718.0/Cluster-10772.0/Cluster-10772.1/Cluster-11281.0/Cluster-11281.1/Cluster-11540.0/Cluster-11546.0/Cluster-11806.0/Cluster-13110.0/Cluster-13516.0/Cluster-14179.0/Cluster-14589.0/Cluster-14751.0/Cluster-14810.0/Cluster-14877.0/Cluster-15071.0/Cluster-15302.0/Cluster-15658.0/Cluster-15903.0/Cluster-16017.0/Cluster-16072.0/Cluster-16072.1…		Molecular function	antioxidant activity	885
Molecular function	GO:0140104	molecular carrier activity	251	251/106540	Cluster-14841.0/Cluster-17250.0/Cluster-2126.0/Cluster-29024.0/Cluster-33085.0/Cluster-33085.2/Cluster-33085.3/Cluster-34666.0/Cluster-39888.0/Cluster-42754.0/Cluster-4906.0/Cluster-5119.0/Cluster-8119.0/Cluster-9338.0/Cluster-9505.101180/Cluster-9505.102146/Cluster-9505.104082/Cluster-9505.104575/Cluster-9505.104967/Cluster-9505.105182/Cluster-9505.105183/Cluster-9505.105256/Cluster-9505.107653/…		Molecular function	molecular carrier activity	251
Molecular function	GO:0045735	nutrient reservoir activity	128	128/106540	Cluster-10800.0/Cluster-11388.0/Cluster-13874.0/Cluster-17999.0/Cluster-19298.0/Cluster-19875.0/Cluster-22860.0/Cluster-23230.0/Cluster-23230.1/Cluster-23373.0/Cluster-27512.0/Cluster-33517.0/Cluster-33517.1/Cluster-3405.0/Cluster-3458.0/Cluster-35936.0/Cluster-44154.1/Cluster-44492.2/Cluster-4593.0/Cluster-512.0/Cluster-7421.0/Cluster-8094.0/Cluster-9505.10428/Cluster-9505.105104/Cluster-9505.10…		Molecular function	nutrient reservoir activity	128
Molecular function	GO:0045182	translation regulator activity	39	39/106540	Cluster-18579.0/Cluster-18579.1/Cluster-41927.0/Cluster-41927.1/Cluster-6058.2/Cluster-9505.101158/Cluster-9505.101538/Cluster-9505.101539/Cluster-9505.101540/Cluster-9505.101541/Cluster-9505.106449/Cluster-9505.106709/Cluster-9505.111713/Cluster-9505.113255/Cluster-9505.113256/Cluster-9505.113257/Cluster-9505.124938/Cluster-9505.126499/Cluster-9505.128207/Cluster-9505.137867/Cluster-9505.138755/…		Molecular function	translation regulator activity	39
Molecular function	GO:0090729	toxin activity	29	29/106540	Cluster-9505.103125/Cluster-9505.103309/Cluster-9505.103312/Cluster-9505.103548/Cluster-9505.109621/Cluster-9505.109622/Cluster-9505.116252/Cluster-9505.116442/Cluster-9505.116447/Cluster-9505.116813/Cluster-9505.116842/Cluster-9505.116892/Cluster-9505.116984/Cluster-9505.117169/Cluster-9505.117855/Cluster-9505.118078/Cluster-9505.119977/Cluster-9505.123420/Cluster-9505.123975/Cluster-9505.124181…		Molecular function	toxin activity	29
Molecular function	GO:0031386	protein tag	18	18/106540	Cluster-15217.0/Cluster-17194.0/Cluster-17687.0/Cluster-17860.0/Cluster-17860.3/Cluster-19499.0/Cluster-23774.0/Cluster-24884.0/Cluster-36698.0/Cluster-4346.0/Cluster-9505.102805/Cluster-9505.102806/Cluster-9505.106691/Cluster-9505.12347/Cluster-9505.124692/Cluster-9505.204/Cluster-9505.89448/Cluster-9505.91526		Molecular function	protein tag	18
Molecular function	GO:0038024	cargo receptor activity	2	2/106540	Cluster-16244.0/Cluster-27977.0	140390	Molecular function	cargo receptor activity	2
Biological process	GO:0009987	cellular process	64194	64194/106540	Cluster-10003.0/Cluster-1001.0/Cluster-10014.0/Cluster-10025.0/Cluster-10032.0/Cluster-10033.0/Cluster-10044.0/Cluster-10044.1/Cluster-10047.0/Cluster-10052.0/Cluster-10054.0/Cluster-10063.0/Cluster-10065.0/Cluster-1009.0/Cluster-1009.1/Cluster-10101.0/Cluster-10103.0/Cluster-10104.0/Cluster-10105.0/Cluster-1011.0/Cluster-10121.0/Cluster-10123.0/Cluster-10125.0/Cluster-10129.1/Cluster-10131.0/Clu…		Biological process	cellular process	64194
Biological process	GO:0008152	metabolic process	56205	56205/106540	Cluster-10003.0/Cluster-1001.0/Cluster-10025.0/Cluster-10032.0/Cluster-10033.0/Cluster-10044.0/Cluster-10044.1/Cluster-10051.0/Cluster-10052.0/Cluster-10054.0/Cluster-10065.0/Cluster-10078.0/Cluster-1009.0/Cluster-1009.1/Cluster-10091.0/Cluster-10103.0/Cluster-10104.0/Cluster-1011.0/Cluster-10121.0/Cluster-10123.0/Cluster-10125.0/Cluster-10129.1/Cluster-10131.0/Cluster-10135.0/Cluster-10139.0/Clu…		Biological process	metabolic process	56205
Biological process	GO:0065007	biological regulation	25218	25218/106540	Cluster-10014.0/Cluster-10025.0/Cluster-10044.0/Cluster-10044.1/Cluster-10047.0/Cluster-10054.0/Cluster-10063.0/Cluster-10105.0/Cluster-10125.0/Cluster-10139.0/Cluster-10163.0/Cluster-10223.1/Cluster-1025.0/Cluster-10253.0/Cluster-10266.0/Cluster-10309.0/Cluster-10316.0/Cluster-10349.0/Cluster-10352.0/Cluster-10405.0/Cluster-10436.0/Cluster-10445.0/Cluster-10447.0/Cluster-10455.0/Cluster-10461.0/…		Biological process	biological regulation	25218
Biological process	GO:0050896	response to stimulus	24810	24810/106540	Cluster-10006.0/Cluster-10014.0/Cluster-10024.0/Cluster-10044.0/Cluster-10044.1/Cluster-10052.0/Cluster-10054.0/Cluster-10063.0/Cluster-10101.0/Cluster-10122.0/Cluster-10123.0/Cluster-10161.0/Cluster-10163.0/Cluster-10223.1/Cluster-10231.0/Cluster-1025.0/Cluster-10253.0/Cluster-10277.1/Cluster-10309.0/Cluster-10349.0/Cluster-10358.0/Cluster-10405.0/Cluster-1043.0/Cluster-10436.0/Cluster-10445.0/C…		Biological process	response to stimulus	24810
Biological process	GO:0050789	regulation of biological process	22755	22755/106540	Cluster-10014.0/Cluster-10025.0/Cluster-10044.0/Cluster-10044.1/Cluster-10047.0/Cluster-10063.0/Cluster-10105.0/Cluster-10163.0/Cluster-10223.1/Cluster-1025.0/Cluster-10253.0/Cluster-10266.0/Cluster-10309.0/Cluster-10316.0/Cluster-10349.0/Cluster-10405.0/Cluster-10436.0/Cluster-10461.0/Cluster-10461.2/Cluster-10472.0/Cluster-10531.0/Cluster-10538.0/Cluster-10552.0/Cluster-10552.1/Cluster-10577.0/…		Biological process	regulation of biological process	22755
Biological process	GO:0071840	cellular component organization or biogenesis	14913	14913/106540	Cluster-10025.0/Cluster-10047.0/Cluster-10065.0/Cluster-10121.0/Cluster-10125.0/Cluster-10129.1/Cluster-10152.0/Cluster-10178.0/Cluster-10187.0/Cluster-10225.0/Cluster-10239.0/Cluster-10253.0/Cluster-1026.0/Cluster-10266.0/Cluster-10316.0/Cluster-10318.0/Cluster-10320.0/Cluster-10336.0/Cluster-10336.1/Cluster-10336.2/Cluster-10336.3/Cluster-10336.4/Cluster-1036.0/Cluster-10409.0/Cluster-1041.0/Cl…		Biological process	cellular component organization or biogenesis	14913
Biological process	GO:0051179	localization	12781	12781/106540	Cluster-10027.0/Cluster-10104.0/Cluster-10105.0/Cluster-10122.0/Cluster-10142.0/Cluster-10182.0/Cluster-10238.0/Cluster-10259.0/Cluster-10346.0/Cluster-10351.0/Cluster-10358.0/Cluster-10358.1/Cluster-10358.2/Cluster-10446.0/Cluster-10459.0/Cluster-10461.2/Cluster-1047.0/Cluster-10547.0/Cluster-10574.0/Cluster-10574.1/Cluster-10612.0/Cluster-10634.0/Cluster-10649.0/Cluster-10651.0/Cluster-10664.0/…		Biological process	localization	12781
Biological process	GO:0032502	developmental process	12582	12582/106540	Cluster-10033.0/Cluster-10054.0/Cluster-10105.0/Cluster-10239.0/Cluster-10253.0/Cluster-10259.0/Cluster-1026.0/Cluster-10277.0/Cluster-10277.1/Cluster-10316.0/Cluster-10461.2/Cluster-10472.0/Cluster-10512.0/Cluster-10518.0/Cluster-10644.0/Cluster-10645.0/Cluster-10702.0/Cluster-10706.0/Cluster-1079.0/Cluster-10883.0/Cluster-10939.0/Cluster-10957.0/Cluster-10997.0/Cluster-11003.0/Cluster-11003.1/C…		Biological process	developmental process	12582
Biological process	GO:0032501	multicellular organismal process	11571	11571/106540	Cluster-10033.0/Cluster-10054.0/Cluster-10105.0/Cluster-10239.0/Cluster-10253.0/Cluster-10259.0/Cluster-1026.0/Cluster-10277.0/Cluster-10277.1/Cluster-10316.0/Cluster-10461.2/Cluster-10472.0/Cluster-10518.0/Cluster-10644.0/Cluster-10645.0/Cluster-10658.0/Cluster-10702.0/Cluster-10706.0/Cluster-1079.0/Cluster-10883.0/Cluster-10905.0/Cluster-10939.0/Cluster-10957.0/Cluster-10997.0/Cluster-11003.0/C…		Biological process	multicellular organismal process	11571
Biological process	GO:0023052	signaling	8212	8212/106540	Cluster-10014.0/Cluster-10044.0/Cluster-10044.1/Cluster-10063.0/Cluster-10163.0/Cluster-10223.1/Cluster-1025.0/Cluster-10309.0/Cluster-10349.0/Cluster-10461.0/Cluster-10461.2/Cluster-10581.0/Cluster-10612.0/Cluster-1069.0/Cluster-10701.0/Cluster-10706.0/Cluster-10733.0/Cluster-10733.1/Cluster-10733.2/Cluster-10818.1/Cluster-10883.0/Cluster-10895.0/Cluster-10938.0/Cluster-11007.0/Cluster-11200.0/C…		Biological process	signaling	8212
Biological process	GO:0000003	reproduction	7017	7017/106540	Cluster-10033.0/Cluster-10253.0/Cluster-10259.0/Cluster-1026.0/Cluster-10277.0/Cluster-10277.1/Cluster-10316.0/Cluster-10461.2/Cluster-10472.0/Cluster-10518.0/Cluster-10645.0/Cluster-10658.0/Cluster-10706.0/Cluster-1079.0/Cluster-10905.0/Cluster-10939.0/Cluster-10957.0/Cluster-11003.0/Cluster-11003.1/Cluster-11003.2/Cluster-11003.3/Cluster-11111.0/Cluster-11115.0/Cluster-11194.0/Cluster-11414.0/C…		Biological process	reproduction	7017
Biological process	GO:0022414	reproductive process	6966	6966/106540	Cluster-10033.0/Cluster-10253.0/Cluster-10259.0/Cluster-1026.0/Cluster-10277.0/Cluster-10277.1/Cluster-10316.0/Cluster-10461.2/Cluster-10472.0/Cluster-10518.0/Cluster-10645.0/Cluster-10658.0/Cluster-10706.0/Cluster-1079.0/Cluster-10905.0/Cluster-10939.0/Cluster-10957.0/Cluster-11003.0/Cluster-11003.1/Cluster-11003.2/Cluster-11003.3/Cluster-11111.0/Cluster-11115.0/Cluster-11194.0/Cluster-11414.0/C…		Biological process	reproductive process	6966
Biological process	GO:0051704	multi-organism process	6607	6607/106540	Cluster-10253.0/Cluster-10259.0/Cluster-1026.0/Cluster-10461.2/Cluster-10618.0/Cluster-10635.1/Cluster-10635.2/Cluster-10658.0/Cluster-10706.0/Cluster-1078.0/Cluster-10883.0/Cluster-10905.0/Cluster-10939.0/Cluster-10940.0/Cluster-10957.0/Cluster-10972.0/Cluster-1100.0/Cluster-11045.0/Cluster-11111.0/Cluster-11314.0/Cluster-11322.0/Cluster-11483.0/Cluster-11499.0/Cluster-1150.0/Cluster-11540.0/Clu…		Biological process	multi-organism process	6607
Biological process	GO:0048519	negative regulation of biological process	5017	5017/106540	Cluster-10266.0/Cluster-10531.0/Cluster-10552.0/Cluster-10552.1/Cluster-10612.0/Cluster-10651.0/Cluster-10706.0/Cluster-1078.0/Cluster-10883.0/Cluster-10986.0/Cluster-11172.0/Cluster-11173.1/Cluster-11178.0/Cluster-11231.0/Cluster-1128.0/Cluster-11409.0/Cluster-11440.0/Cluster-11538.1/Cluster-11540.0/Cluster-11574.0/Cluster-11758.0/Cluster-11811.0/Cluster-11811.1/Cluster-12001.0/Cluster-12121.0/C…		Biological process	negative regulation of biological process	5017
Biological process	GO:0048518	positive regulation of biological process	4873	4873/106540	Cluster-10014.0/Cluster-10047.0/Cluster-10253.0/Cluster-10472.0/Cluster-1069.0/Cluster-10706.0/Cluster-10845.0/Cluster-10880.0/Cluster-10989.0/Cluster-11037.0/Cluster-11045.0/Cluster-11172.0/Cluster-11231.0/Cluster-11300.0/Cluster-11306.1/Cluster-11412.0/Cluster-11414.0/Cluster-11468.0/Cluster-11492.0/Cluster-11492.1/Cluster-11616.0/Cluster-11624.0/Cluster-11657.0/Cluster-11696.0/Cluster-11758.0/…		Biological process	positive regulation of biological process	4873
Biological process	GO:0040007	growth	3036	3036/106540	Cluster-10239.0/Cluster-10253.0/Cluster-1026.0/Cluster-10316.0/Cluster-10461.2/Cluster-10512.0/Cluster-10577.0/Cluster-10706.0/Cluster-10733.1/Cluster-10883.0/Cluster-10939.0/Cluster-11003.0/Cluster-11003.1/Cluster-11003.2/Cluster-11003.3/Cluster-11007.0/Cluster-11306.1/Cluster-11414.0/Cluster-11483.0/Cluster-11791.0/Cluster-11792.0/Cluster-12187.0/Cluster-12527.0/Cluster-12598.0/Cluster-12862.0/…		Biological process	growth	3036
Biological process	GO:0002376	immune system process	2097	2097/106540	Cluster-10445.0/Cluster-10706.0/Cluster-1080.0/Cluster-10808.0/Cluster-1100.0/Cluster-11045.0/Cluster-11492.0/Cluster-11492.1/Cluster-11726.0/Cluster-12001.0/Cluster-12026.0/Cluster-12097.0/Cluster-12908.0/Cluster-12908.1/Cluster-13485.0/Cluster-13762.0/Cluster-13883.0/Cluster-13907.0/Cluster-13967.0/Cluster-14167.0/Cluster-142.0/Cluster-14359.0/Cluster-14477.2/Cluster-14855.0/Cluster-14937.0/Clu…		Biological process	immune system process	2097
Biological process	GO:0048511	rhythmic process	743	743/106540	Cluster-10445.0/Cluster-12346.0/Cluster-12642.0/Cluster-12891.0/Cluster-14396.0/Cluster-14477.2/Cluster-17620.0/Cluster-17985.0/Cluster-19962.0/Cluster-20090.0/Cluster-20809.0/Cluster-21163.0/Cluster-21711.0/Cluster-23392.1/Cluster-23681.1/Cluster-24614.1/Cluster-24917.0/Cluster-25553.0/Cluster-2585.0/Cluster-26458.0/Cluster-26680.0/Cluster-27981.0/Cluster-31947.1/Cluster-32856.0/Cluster-33022.0/…		Biological process	rhythmic process	743
Biological process	GO:0008283	cell proliferation	549	549/106540	Cluster-10253.0/Cluster-11231.0/Cluster-11657.0/Cluster-12821.0/Cluster-14687.0/Cluster-15690.0/Cluster-15785.0/Cluster-15862.1/Cluster-15984.0/Cluster-16036.1/Cluster-16096.0/Cluster-16096.1/Cluster-16096.2/Cluster-16726.0/Cluster-16756.0/Cluster-17044.0/Cluster-17655.0/Cluster-18017.0/Cluster-18017.2/Cluster-18253.0/Cluster-1871.0/Cluster-19229.0/Cluster-19229.2/Cluster-19748.0/Cluster-20225.1/…		Biological process	cell proliferation	549
Biological process	GO:0098754	detoxification	151	151/106540	Cluster-14589.0/Cluster-16072.0/Cluster-16072.1/Cluster-21794.0/Cluster-21794.1/Cluster-21794.2/Cluster-21794.3/Cluster-23339.0/Cluster-23911.0/Cluster-26418.0/Cluster-26809.0/Cluster-31066.0/Cluster-31714.0/Cluster-31714.1/Cluster-31835.0/Cluster-33495.0/Cluster-33829.0/Cluster-34895.0/Cluster-34895.1/Cluster-3620.0/Cluster-3681.0/Cluster-36818.0/Cluster-37714.0/Cluster-38211.1/Cluster-38211.3/C…		Biological process	detoxification	151
Biological process	GO:0040011	locomotion	146	146/106540	Cluster-13627.1/Cluster-16044.0/Cluster-16207.1/Cluster-17617.0/Cluster-18017.1/Cluster-22971.0/Cluster-25364.0/Cluster-26960.1/Cluster-27667.0/Cluster-28760.0/Cluster-28762.0/Cluster-28762.1/Cluster-29096.0/Cluster-29096.1/Cluster-30202.0/Cluster-32095.1/Cluster-32438.0/Cluster-32438.2/Cluster-3982.0/Cluster-41245.0/Cluster-9505.101419/Cluster-9505.101583/Cluster-9505.103544/Cluster-9505.105168/…		Biological process	locomotion	146
Biological process	GO:0022610	biological adhesion	88	88/106540	Cluster-13710.1/Cluster-14457.0/Cluster-14457.1/Cluster-16986.0/Cluster-24343.0/Cluster-35086.1/Cluster-35086.2/Cluster-37079.0/Cluster-38311.0/Cluster-38311.1/Cluster-39838.0/Cluster-8443.2/Cluster-9505.100074/Cluster-9505.102847/Cluster-9505.104031/Cluster-9505.104032/Cluster-9505.106347/Cluster-9505.106796/Cluster-9505.106797/Cluster-9505.107658/Cluster-9505.108275/Cluster-9505.111656/Cluster-…		Biological process	biological adhesion	88
Biological process	GO:0019740	nitrogen utilization	73	73/106540	Cluster-16515.0/Cluster-33451.0/Cluster-35594.0/Cluster-36441.0/Cluster-37638.0/Cluster-37638.1/Cluster-37638.4/Cluster-43622.0/Cluster-5413.0/Cluster-9505.105162/Cluster-9505.105163/Cluster-9505.105164/Cluster-9505.105165/Cluster-9505.105494/Cluster-9505.105496/Cluster-9505.105497/Cluster-9505.106106/Cluster-9505.106107/Cluster-9505.109463/Cluster-9505.115729/Cluster-9505.116459/Cluster-9505.119…		Biological process	nitrogen utilization	73
Biological process	GO:0043473	pigmentation	67	67/106540	Cluster-11797.0/Cluster-1342.0/Cluster-17704.0/Cluster-3297.0/Cluster-5050.0/Cluster-7000.1/Cluster-7000.2/Cluster-9505.101622/Cluster-9505.106435/Cluster-9505.107767/Cluster-9505.107769/Cluster-9505.107770/Cluster-9505.108617/Cluster-9505.112062/Cluster-9505.112847/Cluster-9505.115469/Cluster-9505.120210/Cluster-9505.120730/Cluster-9505.123180/Cluster-9505.123222/Cluster-9505.123327/Cluster-9505…		Biological process	pigmentation	67
Biological process	GO:0015976	carbon utilization	56	56/106540	Cluster-13809.0/Cluster-18699.0/Cluster-23940.0/Cluster-25850.0/Cluster-28741.0/Cluster-30188.0/Cluster-31236.0/Cluster-37818.0/Cluster-39911.0/Cluster-39911.1/Cluster-42137.0/Cluster-43989.0/Cluster-5085.0/Cluster-5230.0/Cluster-9505.108401/Cluster-9505.108404/Cluster-9505.108405/Cluster-9505.108406/Cluster-9505.125660/Cluster-9505.130929/Cluster-9505.133983/Cluster-9505.136633/Cluster-9505.1417…		Biological process	carbon utilization	56
Biological process	GO:0001906	cell killing	22	22/106540	Cluster-12273.0/Cluster-16391.0/Cluster-22719.0/Cluster-27744.0/Cluster-27744.1/Cluster-40429.0/Cluster-44321.1/Cluster-9505.104698/Cluster-9505.104699/Cluster-9505.115643/Cluster-9505.115786/Cluster-9505.115788/Cluster-9505.116425/Cluster-9505.119977/Cluster-9505.124181/Cluster-9505.172292/Cluster-9505.184744/Cluster-9505.48484/Cluster-9505.52582/Cluster-9505.5535/Cluster-9505.62260/Cluster-9505…		Biological process	cell killing	22
Biological process	GO:0007610	behavior	7	7/106540	Cluster-9505.115242/Cluster-9505.115327/Cluster-9505.130179/Cluster-9505.31690/Cluster-9505.35686/Cluster-9505.87662/Cluster-9505.88636		Biological process	behavior	7
Biological process	GO:0006791	sulfur utilization	4	4/106540	Cluster-9505.177838/Cluster-9505.177839/Cluster-9505.189916/Cluster-9505.45817	290760	Biological process	sulfur utilization	4
