# Supplementary material for: Improvement of Panax notoginseng saponin accumulation triggered by methyl jasmonate under arbuscular mycorrhizal fungi
Source: Front Plant Sci. 2024 Mar 13;15:1360919. doi: 10.3389/fpls.2024.1360919 (PMC10965624; doi:10.3389/fpls.2024.1360919)
Supplement: Supplementary file 2 [file DataSheet_2.zip › Supplementary Tables 24 2 25/Tab. S9 KEGG pathway of unigenes.xlsx]

## Sheet: Sheet1
Pathway	Pathway_id	Gene_id	KEGG_ORTHOLOGY
Glycolysis / Gluconeogenesis	ko00010	Cluster-9505.93242;Cluster-9505.114405;Cluster-9505.122828;Cluster-9505.144596;Cluster-9505.148510;Cluster-9505.58448;Cluster-9505.78923;Cluster-9505.8463;Cluster-9505.8464;Cluster-9505.89302;Cluster-9505.96611;Cluster-9505.96612;Cluster-14080.0;Cluster-1575.0;Cluster-21249.0;Cluster-25244.0;Cluster-25244.1;Cluster-27500.0;Cluster-28563.0;Cluster-29818.0;Cluster-32520.0;Cluster-33075.0;Cluster-33…	K00001+K00002+K00016+K00121+K00128+K00129+K00131+K00134+K00161+K00162+K00382+K00627+K00844+K00845+K00850+K00873+K00895+K00927+K01006+K01568+K01610+K01623+K01624+K01689+K01785+K01792+K01803+K01810+K01834+K01835+K01895+K01913+K03103+K03841+K12957+K13953+K14085+K15633+K15634+K15779+K18857
Citrate cycle (TCA cycle)	ko00020	Cluster-9505.96247;Cluster-15991.0;Cluster-475.0;Cluster-9505.107505;Cluster-9505.107508;Cluster-9505.107509;Cluster-9505.113144;Cluster-9505.114468;Cluster-9505.116453;Cluster-9505.121410;Cluster-9505.129031;Cluster-9505.131538;Cluster-9505.162961;Cluster-9505.184024;Cluster-9505.194873;Cluster-9505.66643;Cluster-9505.83734;Cluster-9505.84533;Cluster-9505.90784;Cluster-9505.91713;Cluster-9666.0;…	K00025+K00026+K00030+K00031+K00161+K00162+K00164+K00234+K00235+K00236+K00237+K00382+K00627+K00658+K01610+K01647+K01648+K01679+K01681+K01899+K01900+K01958
Pentose phosphate pathway	ko00030	Cluster-9505.88325;Cluster-28168.0;Cluster-28168.1;Cluster-29419.0;Cluster-2950.0;Cluster-29585.0;Cluster-29585.1;Cluster-29585.2;Cluster-29585.3;Cluster-29585.4;Cluster-29585.5;Cluster-29585.6;Cluster-29585.7;Cluster-37135.0;Cluster-37135.1;Cluster-44022.0;Cluster-9505.100564;Cluster-9505.100566;Cluster-9505.100567;Cluster-9505.100569;Cluster-9505.110997;Cluster-9505.110999;Cluster-9505.111000;C…	K00033+K00036+K00131+K00615+K00616+K00850+K00851+K00852+K00895+K00948+K01053+K01057+K01621+K01623+K01624+K01783+K01807+K01810+K01835+K03841+K15779
Pentose and glucuronate interconversions	ko00040	Cluster-9505.8463;Cluster-9505.8464;Cluster-9505.89302;Cluster-9505.96611;Cluster-9505.96612;Cluster-14080.0;Cluster-1575.0;Cluster-21249.0;Cluster-25244.0;Cluster-25244.1;Cluster-27500.0;Cluster-28563.0;Cluster-29818.0;Cluster-32520.0;Cluster-33075.0;Cluster-33089.0;Cluster-33787.0;Cluster-34860.0;Cluster-37609.0;Cluster-37751.0;Cluster-37751.1;Cluster-38294.0;Cluster-38294.1;Cluster-41854.0;Clu…	K00002+K00008+K00012+K00065+K00078+K00699+K00854+K00875+K00963+K01051+K01184+K01213+K01728+K01783+K01805+K05351+K12447+K16190+K17743+K18102+K18106
Fructose and mannose metabolism	ko00051	Cluster-9505.93267;Cluster-9505.93268;Cluster-9505.93590;Cluster-20466.0;Cluster-30843.0;Cluster-34416.0;Cluster-34416.1;Cluster-37460.0;Cluster-37460.1;Cluster-40729.1;Cluster-43708.0;Cluster-8387.0;Cluster-9505.107685;Cluster-9505.10915;Cluster-9505.116282;Cluster-9505.123182;Cluster-9505.128693;Cluster-9505.132140;Cluster-9505.134860;Cluster-9505.140781;Cluster-9505.147811;Cluster-9505.15770;C…	K00008+K00009+K00844+K00846+K00847+K00850+K00863+K00895+K00900+K00966+K01103+K01623+K01624+K01711+K01803+K01805+K01809+K01840+K02377+K03841+K05305+K12661+K17497+K17742+K18339+K18447+K19029+K19030+K19355
Galactose metabolism	ko00052	Cluster-9505.89320;Cluster-9505.92011;Cluster-9505.93746;Cluster-9505.95618;Cluster-11279.0;Cluster-11682.0;Cluster-14150.0;Cluster-14548.0;Cluster-16219.0;Cluster-16566.0;Cluster-29521.0;Cluster-31683.0;Cluster-31683.1;Cluster-31683.2;Cluster-31683.3;Cluster-33980.0;Cluster-33980.1;Cluster-41631.0;Cluster-8550.0;Cluster-9505.100984;Cluster-9505.107257;Cluster-9505.107258;Cluster-9505.119436;Clus…	K00844+K00845+K00849+K00850+K00963+K00965+K01187+K01190+K01193+K01684+K01784+K01785+K01835+K06611+K06617+K07407+K12309+K12447+K15779+K18819
Ascorbate and aldarate metabolism	ko00053	Cluster-9505.99908;Cluster-9505.99910;Cluster-9505.99912;Cluster-9505.99913;Cluster-9505.99914;Cluster-14323.0;Cluster-14323.1;Cluster-30555.0;Cluster-30555.2;Cluster-34595.0;Cluster-34595.1;Cluster-34595.2;Cluster-40989.0;Cluster-40989.2;Cluster-415.0;Cluster-6495.0;Cluster-9505.10577;Cluster-9505.10578;Cluster-9505.10579;Cluster-9505.10580;Cluster-9505.110550;Cluster-9505.110557;Cluster-9505.18…	K00012+K00103+K00128+K00225+K00423+K00434+K00469+K00699+K01053+K08232+K10046+K10047+K12447+K14085+K14190+K16190+K17744+K18649+K19642+K21888
Fatty acid biosynthesis	ko00061	Cluster-9505.99675;Cluster-15052.0;Cluster-19669.0;Cluster-22696.0;Cluster-22696.1;Cluster-2418.0;Cluster-2530.0;Cluster-27153.0;Cluster-30017.0;Cluster-34531.1;Cluster-36163.1;Cluster-40083.2;Cluster-5777.0;Cluster-6883.0;Cluster-9505.101408;Cluster-9505.101410;Cluster-9505.103225;Cluster-9505.114833;Cluster-9505.117509;Cluster-9505.121689;Cluster-9505.123344;Cluster-9505.124247;Cluster-9505.130…	K00059+K00208+K00645+K00648+K00665+K00667+K00668+K01897+K01961+K01962+K01963+K02160+K02372+K03921+K07512+K09458+K10781+K10782+K11262+K18660
Fatty acid elongation	ko00062	Cluster-9505.95378;Cluster-18757.0;Cluster-41335.0;Cluster-43204.0;Cluster-9505.110649;Cluster-9505.112755;Cluster-9505.112758;Cluster-9505.125208;Cluster-9505.132728;Cluster-9505.83774;Cluster-9505.88789;Cluster-25730.0;Cluster-31584.0;Cluster-31584.2;Cluster-9505.101458;Cluster-9505.130139;Cluster-9505.136530;Cluster-9505.146878;Cluster-9505.190622;Cluster-9505.43744;Cluster-9505.69365;Cluster-…	K01068+K01074+K07511+K07512+K10246+K10249+K10251+K10258+K10703+K15397+K16339
Fatty acid degradation	ko00071	Cluster-9505.93242;Cluster-9505.114405;Cluster-9505.122828;Cluster-9505.144596;Cluster-9505.148510;Cluster-9505.58448;Cluster-9505.78923;Cluster-9505.84651;Cluster-9505.85082;Cluster-9505.91720;Cluster-9505.92019;Cluster-9505.92021;Cluster-9505.97796;Cluster-17905.0;Cluster-17905.1;Cluster-17905.2;Cluster-17905.3;Cluster-18881.0;Cluster-36166.0;Cluster-41213.0;Cluster-41213.1;Cluster-41213.2;Clus…	K00001+K00121+K00128+K00232+K00249+K00252+K00626+K01692+K01897+K07425+K07511+K07513+K07517+K09478+K10527+K13239+K13953+K14085+K14338+K15401+K18857+K20495
Synthesis and degradation of ketone bodies	ko00072	Cluster-9505.89387;Cluster-1026.0;Cluster-14399.0;Cluster-17753.0;Cluster-20934.0;Cluster-31406.0;Cluster-31406.1;Cluster-32093.0;Cluster-33570.0;Cluster-33570.1;Cluster-33570.2;Cluster-33570.3;Cluster-33570.4;Cluster-35789.0;Cluster-35789.1;Cluster-35789.2;Cluster-36117.0;Cluster-39047.0;Cluster-40697.0;Cluster-42848.0;Cluster-43171.0;Cluster-43171.1;Cluster-43300.0;Cluster-9114.0;Cluster-9180.0…	K00626+K01027+K01640+K01641
Cutin, suberine and wax biosynthesis	ko00073	Cluster-9505.88661;Cluster-9505.97462;Cluster-29741.0;Cluster-5639.0;Cluster-9505.102937;Cluster-9505.102938;Cluster-9505.106186;Cluster-9505.143234;Cluster-9505.187218;Cluster-9505.189007;Cluster-9505.26343;Cluster-9505.35853;Cluster-9505.47948;Cluster-9505.53101;Cluster-9505.53177;Cluster-9505.55462;Cluster-9505.69857;Cluster-9505.72202;Cluster-9505.89436;Cluster-9505.128106;Cluster-9505.99442;…	K13356+K13407+K15398+K15400+K15401+K15402+K15403+K15404+K15405+K15406+K17991+K20495+K20769+K21995
Steroid biosynthesis	ko00100	Cluster-9505.8485;Cluster-9505.108037;Cluster-9505.188656;Cluster-4522.0;Cluster-9505.150662;Cluster-9505.158475;Cluster-28390.0;Cluster-42292.0;Cluster-42517.0;Cluster-577.0;Cluster-9505.88112;Cluster-10403.0;Cluster-26549.0;Cluster-33586.0;Cluster-37495.0;Cluster-37495.1;Cluster-5457.0;Cluster-9505.102022;Cluster-9505.116657;Cluster-9505.171344;Cluster-9505.87557;Cluster-9505.93031;Cluster-9505…	K00213+K00222+K00223+K00227+K00511+K00559+K00637+K00801+K01052+K01824+K01853+K05917+K07748+K07750+K08242+K08246+K09827+K09828+K09829+K09831+K09832+K14423+K14424+K14674
Ubiquinone and other terpenoid-quinone biosynthesis	ko00130	Cluster-11040.0;Cluster-11198.0;Cluster-16427.0;Cluster-25437.0;Cluster-26378.0;Cluster-32913.0;Cluster-32913.1;Cluster-32913.2;Cluster-32913.3;Cluster-37014.0;Cluster-39452.0;Cluster-44059.0;Cluster-44059.1;Cluster-44059.2;Cluster-44059.3;Cluster-44190.0;Cluster-44190.1;Cluster-44190.2;Cluster-44190.3;Cluster-6695.0;Cluster-9505.103619;Cluster-9505.127935;Cluster-9505.146784;Cluster-9505.169236;…	K00457+K00487+K00568+K00591+K00815+K00838+K01661+K01904+K02552+K03809+K05928+K06125+K06126+K06127+K06134+K09833+K09834+K12501+K12502+K14759+K14760+K17872+K18534+K18606+K19222
Oxidative phosphorylation	ko00190	Cluster-9505.85042;Cluster-9505.90554;Cluster-9505.97325;Cluster-9505.97720;Cluster-13051.0;Cluster-13051.1;Cluster-13051.10;Cluster-13051.11;Cluster-13051.12;Cluster-13051.2;Cluster-13051.3;Cluster-13051.4;Cluster-13051.5;Cluster-13051.6;Cluster-13051.7;Cluster-13051.8;Cluster-13051.9;Cluster-28103.0;Cluster-32573.0;Cluster-32792.0;Cluster-35284.0;Cluster-40506.0;Cluster-9421.0;Cluster-9505.1007…	K00234+K00235+K00236+K00237+K00411+K00412+K00413+K00415+K00416+K00417+K00419+K01507+K01535+K02108+K02109+K02110+K02111+K02112+K02113+K02114+K02115+K02126+K02127+K02128+K02132+K02133+K02134+K02135+K02136+K02137+K02138+K02139+K02140+K02141+K02144+K02145+K02146+K02147+K02148+K02149+K02150+K02151+K02152+K02153+K02154+K02155+K02256+K02257+K02258+K02259+K02260+K02261+K02262+K02263+K02264+K02265+K02266+…
Photosynthesis	ko00195	Cluster-9505.98426;Cluster-13071.0;Cluster-3746.0;Cluster-9505.130599;Cluster-9505.13789;Cluster-9505.141662;Cluster-9505.143946;Cluster-9505.148578;Cluster-9505.151014;Cluster-9505.157196;Cluster-9505.159824;Cluster-9505.159992;Cluster-9505.167340;Cluster-9505.174430;Cluster-9505.176969;Cluster-9505.184487;Cluster-9505.194724;Cluster-9505.24030;Cluster-9505.25616;Cluster-9505.46431;Cluster-9505.…	K02108+K02109+K02110+K02111+K02112+K02113+K02114+K02115+K02634+K02635+K02636+K02637+K02638+K02639+K02640+K02641+K02689+K02690+K02692+K02693+K02694+K02695+K02697+K02698+K02699+K02701+K02703+K02704+K02705+K02706+K02707+K02710+K02711+K02712+K02716+K02717+K02721+K02723+K03541+K03542+K08901+K08902+K08903+K08905+K08906+K14332
Photosynthesis - antenna proteins	ko00196	Cluster-18734.0;Cluster-9505.76447;Cluster-9505.84198;Cluster-9505.102698;Cluster-9505.143167;Cluster-9505.57444;Cluster-9505.77508;Cluster-9505.180956;Cluster-9505.89021;Cluster-9505.123029;Cluster-9505.143931;Cluster-9505.161600;Cluster-9505.59324;Cluster-9505.61018;Cluster-9505.82431;Cluster-9505.3099;Cluster-9505.96726;Cluster-32302.0;Cluster-9505.111304;Cluster-9505.121847;Cluster-9505.13727…	K02288+K08907+K08908+K08909+K08910+K08911+K08912+K08913+K08914+K08915+K08916+K08917+K14172
Arginine biosynthesis	ko00220	Cluster-9505.84776;Cluster-9505.88172;Cluster-11444.0;Cluster-20993.0;Cluster-2567.0;Cluster-3048.0;Cluster-34053.0;Cluster-41259.0;Cluster-9505.119132;Cluster-9505.2274;Cluster-9505.91433;Cluster-12932.0;Cluster-18682.0;Cluster-24055.0;Cluster-2424.0;Cluster-33715.0;Cluster-6287.0;Cluster-8161.0;Cluster-9505.103059;Cluster-9505.106469;Cluster-9505.112109;Cluster-9505.118170;Cluster-9505.130382;C…	K00145+K00261+K00262+K00611+K00620+K00811+K00814+K00818+K00930+K01427+K01438+K01476+K01755+K01915+K01940+K13427+K14272+K14454+K14455+K14677+K14682+K15371
Purine metabolism	ko00230	Cluster-9505.87702;Cluster-9505.89215;Cluster-16886.0;Cluster-16886.1;Cluster-16886.2;Cluster-16886.3;Cluster-18538.0;Cluster-20992.0;Cluster-21484.0;Cluster-26632.0;Cluster-33250.0;Cluster-40415.0;Cluster-40415.1;Cluster-9505.104190;Cluster-9505.112641;Cluster-9505.130642;Cluster-9505.15120;Cluster-9505.155893;Cluster-9505.16020;Cluster-9505.161531;Cluster-9505.16716;Cluster-9505.168900;Cluster-…	K00088+K00106+K00365+K00601+K00602+K00759+K00760+K00764+K00856+K00860+K00873+K00939+K00940+K00942+K00948+K00951+K00958+K00988+K01081+K01427+K01466+K01477+K01483+K01487+K01488+K01490+K01510+K01513+K01514+K01515+K01517+K01519+K01522+K01756+K01768+K01835+K01923+K01933+K01939+K01945+K01951+K01952+K02083+K03783+K03787+K06928+K06966+K07127+K10807+K10808+K11751+K11808+K13293+K13484+K13811+K14641+K14642+…
Caffeine metabolism	ko00232	Cluster-9505.92207;Cluster-17249.0;Cluster-35802.0;Cluster-40732.0;Cluster-9505.105063;Cluster-9505.105640;Cluster-9505.124769;Cluster-9505.130532;Cluster-9505.138547;Cluster-9505.41622;Cluster-9505.65194;Cluster-9505.70567;Cluster-9505.73621;Cluster-9505.93396;Cluster-13612.0;Cluster-17692.0;Cluster-19306.0;Cluster-26178.0;Cluster-26178.1;Cluster-26178.2;Cluster-586.0;Cluster-8365.0;Cluster-9505…	K00106+K00365+K07409
Pyrimidine metabolism	ko00240	Cluster-9505.96098;Cluster-9505.86740;Cluster-9505.94380;Cluster-14017.0;Cluster-14025.0;Cluster-14025.1;Cluster-17343.0;Cluster-9505.110304;Cluster-9505.116528;Cluster-9505.118394;Cluster-9505.120526;Cluster-9505.120527;Cluster-9505.120747;Cluster-9505.123048;Cluster-9505.131340;Cluster-9505.136131;Cluster-9505.140316;Cluster-9505.145660;Cluster-9505.59138;Cluster-9505.65145;Cluster-9505.72743;C…	K00207+K00254+K00609+K00757+K00761+K00762+K00857+K00876+K00940+K00943+K01081+K01240+K01431+K01464+K01465+K01489+K01493+K01510+K01513+K01520+K01937+K01955+K01956+K03783+K03787+K06966+K09903+K10807+K10808+K11540+K11541+K11751+K13421+K13800+K13998+K14641+K14642+K16066+K16329+K16904+K19970
Alanine, aspartate and glutamate metabolism	ko00250	Cluster-15930.0;Cluster-16477.0;Cluster-5586.0;Cluster-9505.91433;Cluster-12932.0;Cluster-18682.0;Cluster-24055.0;Cluster-2424.0;Cluster-33715.0;Cluster-6287.0;Cluster-8161.0;Cluster-9505.103059;Cluster-9505.106469;Cluster-9505.112109;Cluster-9505.118170;Cluster-9505.130382;Cluster-9505.187823;Cluster-9505.187824;Cluster-9505.62654;Cluster-9505.95842;Cluster-11712.1;Cluster-14936.0;Cluster-21071.…	K00135+K00261+K00262+K00264+K00278+K00294+K00609+K00764+K00811+K00814+K00820+K00823+K00827+K00830+K01580+K01755+K01756+K01915+K01939+K01940+K01953+K01955+K01956+K11540+K11541+K13051+K13524+K13566+K14272+K14454+K14455+K15371+K16871+K17761
Aflatoxin biosynthesis	ko00254	Cluster-10221.0;Cluster-24046.0;Cluster-24046.1;Cluster-24046.2;Cluster-24046.3;Cluster-24046.4;Cluster-24046.5;Cluster-24046.6;Cluster-25813.0;Cluster-43838.0;Cluster-43838.1;Cluster-5142.0;Cluster-8013.0;Cluster-9219.0;Cluster-9505.105207;Cluster-9505.136726;Cluster-9505.151906;Cluster-9505.190548;Cluster-9505.190549;Cluster-9505.22911;Cluster-9505.30577;Cluster-9505.35026;Cluster-9505.5941;Clu…	K11262+K17644
Glycine, serine and threonine metabolism	ko00260	Cluster-9505.91279;Cluster-1605.0;Cluster-9505.133605;Cluster-9505.193473;Cluster-27833.0;Cluster-8134.0;Cluster-9505.88617;Cluster-9505.94107;Cluster-12573.0;Cluster-14040.0;Cluster-18238.0;Cluster-26897.0;Cluster-35590.0;Cluster-35590.1;Cluster-41840.0;Cluster-44077.0;Cluster-44077.2;Cluster-44077.3;Cluster-9505.105967;Cluster-9505.105969;Cluster-9505.123835;Cluster-9505.161393;Cluster-9505.274…	K00003+K00049+K00058+K00108+K00130+K00133+K00273+K00274+K00276+K00281+K00306+K00382+K00499+K00600+K00605+K00643+K00827+K00830+K00831+K00872+K00928+K01079+K01620+K01694+K01695+K01696+K01697+K01733+K01754+K01758+K01834+K02437+K06001+K12235+K12524+K14085+K14272+K15633+K15634+K15893+K15918+K15919+K16066+K17103
Monobactam biosynthesis	ko00261	Cluster-9505.90962;Cluster-13986.0;Cluster-14446.0;Cluster-20371.0;Cluster-20371.1;Cluster-20371.2;Cluster-31511.0;Cluster-31511.1;Cluster-31511.2;Cluster-44410.0;Cluster-44410.1;Cluster-9505.101945;Cluster-9505.128772;Cluster-9505.143879;Cluster-9505.144989;Cluster-9505.145843;Cluster-9505.150719;Cluster-9505.150720;Cluster-9505.150750;Cluster-9505.152762;Cluster-9505.156187;Cluster-9505.159440;…	K00133+K00215+K00928+K00958+K01714+K12524+K13811
Cysteine and methionine metabolism	ko00270	Cluster-9505.91279;Cluster-1605.0;Cluster-9505.133605;Cluster-9505.193473;Cluster-9505.97846;Cluster-30684.1;Cluster-38519.0;Cluster-42666.0;Cluster-9505.113871;Cluster-9505.12503;Cluster-9505.140132;Cluster-9505.165976;Cluster-9505.192292;Cluster-9505.192293;Cluster-9505.26353;Cluster-9505.96247;Cluster-15991.0;Cluster-475.0;Cluster-9505.107505;Cluster-9505.107508;Cluster-9505.107509;Cluster-950…	K00003+K00016+K00025+K00026+K00058+K00133+K00456+K00547+K00548+K00549+K00558+K00640+K00641+K00772+K00789+K00797+K00811+K00815+K00826+K00827+K00831+K00837+K00838+K00899+K00928+K01011+K01244+K01251+K01611+K01697+K01738+K01739+K01758+K01760+K01761+K01762+K01919+K05396+K05933+K08963+K08967+K11204+K11205+K12524+K13034+K14454+K14455+K16054+K17069+K17398+K20772+K21456+K22207+K23977
Valine, leucine and isoleucine degradation	ko00280	Cluster-8468.0;Cluster-9505.100376;Cluster-9505.100377;Cluster-9505.102907;Cluster-9505.106591;Cluster-9505.106999;Cluster-9505.107000;Cluster-9505.107001;Cluster-9505.111322;Cluster-9505.112963;Cluster-9505.118309;Cluster-9505.125639;Cluster-9505.198180;Cluster-9505.79512;Cluster-9505.83113;Cluster-9505.85179;Cluster-9505.8796;Cluster-9505.8797;Cluster-9505.91248;Cluster-9505.91937;Cluster-9505.…	K00020+K00128+K00140+K00166+K00167+K00249+K00253+K00382+K00626+K00826+K00827+K01027+K01640+K01641+K01692+K01847+K01907+K01965+K01966+K01968+K01969+K05605+K05607+K07511+K07513+K09478+K09699+K11538+K13524+K14085+K18660
Valine, leucine and isoleucine biosynthesis	ko00290	Cluster-9505.89042;Cluster-21167.0;Cluster-22453.0;Cluster-22453.1;Cluster-22453.2;Cluster-23222.0;Cluster-3532.0;Cluster-891.0;Cluster-9505.107436;Cluster-9505.143534;Cluster-9505.39037;Cluster-9505.6658;Cluster-9505.71509;Cluster-9505.78859;Cluster-9505.85369;Cluster-9505.86613;Cluster-9505.8734;Cluster-14739.0;Cluster-15225.0;Cluster-15225.1;Cluster-1925.0;Cluster-43509.0;Cluster-9505.103124;C…	K00052+K00053+K00826+K01649+K01652+K01653+K01687+K01702+K01703+K01704+K01754
Lysine biosynthesis	ko00300	Cluster-9505.91279;Cluster-1605.0;Cluster-9505.133605;Cluster-9505.193473;Cluster-9505.90962;Cluster-13986.0;Cluster-14446.0;Cluster-20371.0;Cluster-20371.1;Cluster-20371.2;Cluster-31511.0;Cluster-31511.1;Cluster-31511.2;Cluster-44410.0;Cluster-44410.1;Cluster-9505.101945;Cluster-9505.128772;Cluster-9505.143879;Cluster-9505.144989;Cluster-9505.145843;Cluster-9505.150719;Cluster-9505.150720;Cluste…	K00003+K00133+K00143+K00215+K00290+K00293+K00838+K00928+K01586+K01655+K01705+K01714+K01778+K05824+K10206+K12524+K17450
Lysine degradation	ko00310	Cluster-9505.85179;Cluster-9505.8796;Cluster-9505.8797;Cluster-9505.91248;Cluster-9505.91937;Cluster-9505.91938;Cluster-9505.9342;Cluster-9505.94605;Cluster-9505.95388;Cluster-9505.98048;Cluster-9505.99635;Cluster-9588.0;Cluster-10006.0;Cluster-11630.0;Cluster-12604.0;Cluster-14283.0;Cluster-14616.0;Cluster-16734.0;Cluster-1686.0;Cluster-17071.0;Cluster-17702.0;Cluster-18460.0;Cluster-18477.0;Clu…	K00128+K00135+K00252+K00290+K00293+K00306+K00382+K00471+K00474+K00626+K00658+K01692+K07511+K09188+K11420+K11422+K11423+K11426+K11427+K11430+K11433+K14085+K14157+K15588+K18826
Penicillin and cephalosporin biosynthesis	ko00311	Cluster-30381.0;Cluster-32789.0;Cluster-38083.0;Cluster-9505.181896;Cluster-9505.6101;Cluster-9505.6102;Cluster-9505.61281	K00273
Arginine and proline metabolism	ko00330	Cluster-9505.85179;Cluster-9505.8796;Cluster-9505.8797;Cluster-9505.91248;Cluster-9505.91937;Cluster-9505.91938;Cluster-9505.9342;Cluster-9505.94605;Cluster-9505.95388;Cluster-9505.98048;Cluster-9505.99635;Cluster-9588.0;Cluster-10006.0;Cluster-11630.0;Cluster-12604.0;Cluster-14283.0;Cluster-14616.0;Cluster-16734.0;Cluster-1686.0;Cluster-17071.0;Cluster-17702.0;Cluster-18460.0;Cluster-18477.0;Clu…	K00128+K00147+K00273+K00274+K00286+K00294+K00318+K00472+K00797+K00811+K00819+K01259+K01426+K01476+K01581+K01583+K01611+K10536+K12251+K12259+K12657+K13366+K13427+K14085+K14454+K14455+K17839+K18123
Carbapenem biosynthesis	ko00332	Cluster-27792.0;Cluster-36569.0;Cluster-41472.0	K00147
Histidine metabolism	ko00340	Cluster-9505.125290;Cluster-9505.127008;Cluster-9505.85179;Cluster-9505.8796;Cluster-9505.8797;Cluster-9505.91248;Cluster-9505.91937;Cluster-9505.91938;Cluster-9505.9342;Cluster-9505.94605;Cluster-9505.95388;Cluster-9505.98048;Cluster-9505.99635;Cluster-9588.0;Cluster-10006.0;Cluster-11630.0;Cluster-12604.0;Cluster-14283.0;Cluster-14616.0;Cluster-16734.0;Cluster-1686.0;Cluster-17071.0;Cluster-177…	K00013+K00128+K00129+K00274+K00765+K00817+K01590+K01663+K01693+K01814+K11755+K14085+K14152+K18649+K19787+K20246
Tyrosine metabolism	ko00350	Cluster-9505.93242;Cluster-9505.114405;Cluster-9505.122828;Cluster-9505.144596;Cluster-9505.148510;Cluster-9505.58448;Cluster-9505.78923;Cluster-9505.84651;Cluster-9505.85082;Cluster-9505.91720;Cluster-9505.92019;Cluster-9505.92021;Cluster-9505.97796;Cluster-17905.0;Cluster-17905.1;Cluster-17905.2;Cluster-17905.3;Cluster-18881.0;Cluster-36166.0;Cluster-41213.0;Cluster-41213.1;Cluster-41213.2;Clus…	K00001+K00121+K00129+K00135+K00274+K00276+K00422+K00451+K00457+K00505+K00811+K00815+K00817+K00838+K01555+K01557+K01593+K01800+K02510+K07253+K13953+K14454+K14455+K15849+K18606+K18857
Phenylalanine metabolism	ko00360	Cluster-9505.85098;Cluster-23092.0;Cluster-30540.0;Cluster-35262.0;Cluster-3931.0;Cluster-41940.0;Cluster-9505.105692;Cluster-24571.0;Cluster-24571.1;Cluster-30083.0;Cluster-30083.1;Cluster-31255.0;Cluster-34643.0;Cluster-35891.0;Cluster-2439.0;Cluster-9505.83966;Cluster-9505.91600;Cluster-9505.96471;Cluster-10581.0;Cluster-22.0;Cluster-23647.0;Cluster-3618.0;Cluster-37422.0;Cluster-37422.1;Clust…	K00074+K00129+K00274+K00276+K00457+K00500+K00811+K00815+K00817+K00838+K01426+K01593+K01692+K03782+K07253+K10437+K10775+K14454+K14455+K15849+K18606
Tryptophan metabolism	ko00380	Cluster-9505.85179;Cluster-9505.8796;Cluster-9505.8797;Cluster-9505.91248;Cluster-9505.91937;Cluster-9505.91938;Cluster-9505.9342;Cluster-9505.94605;Cluster-9505.95388;Cluster-9505.98048;Cluster-9505.99635;Cluster-9588.0;Cluster-10006.0;Cluster-11630.0;Cluster-12604.0;Cluster-14283.0;Cluster-14616.0;Cluster-16734.0;Cluster-1686.0;Cluster-17071.0;Cluster-17702.0;Cluster-18460.0;Cluster-18477.0;Clu…	K00128+K00252+K00274+K00382+K00452+K00463+K00486+K00626+K00658+K00837+K00838+K01426+K01501+K01556+K01593+K01692+K03392+K03781+K03782+K07408+K07409+K07410+K07511+K11816+K11818+K14085+K14264+K14338+K16903+K22417+K22450+K22588+K23947
Phenylalanine, tyrosine and tryptophan biosynthesis	ko00400	Cluster-40931.0;Cluster-9505.1633;Cluster-9505.1634;Cluster-9505.182457;Cluster-9505.193973;Cluster-9505.193975;Cluster-9505.8021;Cluster-9505.90625;Cluster-9505.91161;Cluster-24805.0;Cluster-24805.1;Cluster-9505.102421;Cluster-9505.103197;Cluster-9505.106540;Cluster-9505.109882;Cluster-9505.109883;Cluster-9505.120496;Cluster-9505.124141;Cluster-9505.130416;Cluster-9505.133432;Cluster-9505.143222…	K00211+K00500+K00766+K00800+K00811+K00815+K00817+K00838+K00891+K01609+K01626+K01657+K01658+K01694+K01695+K01696+K01735+K01736+K01817+K01850+K04518+K05359+K06001+K13501+K13830+K13832+K14454+K14455+K15227+K15849
Benzoxazinoid biosynthesis	ko00402	Cluster-9505.86364;Cluster-9505.91117;Cluster-9505.93462;Cluster-27031.0;Cluster-9505.102863;Cluster-9505.10486;Cluster-9505.105276;Cluster-9505.109170;Cluster-9505.120221;Cluster-9505.123375;Cluster-9505.13254;Cluster-9505.138114;Cluster-9505.139199;Cluster-9505.143611;Cluster-9505.146122;Cluster-9505.156858;Cluster-9505.157775;Cluster-9505.164769;Cluster-9505.168867;Cluster-9505.170985;Cluster-…	K13229
beta-Alanine metabolism	ko00410	Cluster-9505.85179;Cluster-9505.8796;Cluster-9505.8797;Cluster-9505.91248;Cluster-9505.91937;Cluster-9505.91938;Cluster-9505.9342;Cluster-9505.94605;Cluster-9505.95388;Cluster-9505.98048;Cluster-9505.99635;Cluster-9588.0;Cluster-10006.0;Cluster-11630.0;Cluster-12604.0;Cluster-14283.0;Cluster-14616.0;Cluster-16734.0;Cluster-1686.0;Cluster-17071.0;Cluster-17702.0;Cluster-18460.0;Cluster-18477.0;Clu…	K00128+K00129+K00140+K00207+K00232+K00276+K00823+K01431+K01464+K01578+K01580+K01692+K01918+K05605+K07511+K12259+K13366+K13524+K14085+K14729+K17839
Taurine and hypotaurine metabolism	ko00430	Cluster-25498.0;Cluster-1274.0;Cluster-25743.0;Cluster-27927.0;Cluster-27927.1;Cluster-30825.0;Cluster-474.0;Cluster-9505.177703;Cluster-9505.89306;Cluster-9505.92674;Cluster-13598.0;Cluster-13729.0;Cluster-26237.0;Cluster-33088.0;Cluster-35799.0;Cluster-37379.0;Cluster-5673.0;Cluster-7268.0;Cluster-9505.104341;Cluster-9505.107717;Cluster-9505.107718;Cluster-9505.107719;Cluster-9505.107720;Cluste…	K00456+K00681+K00925+K01580+K10712+K15371+K18592
Phosphonate and phosphinate metabolism	ko00440	Cluster-9505.88139;Cluster-26055.0;Cluster-26055.1;Cluster-26055.2;Cluster-9505.100752;Cluster-9505.114537;Cluster-9505.115847;Cluster-9505.117820;Cluster-9505.148726;Cluster-9505.150999;Cluster-9505.87499;Cluster-9505.95410;Cluster-9505.96034;Cluster-29739.0;Cluster-32338.0;Cluster-9505.110069;Cluster-9505.110888;Cluster-9505.116898;Cluster-9505.119424;Cluster-9505.124394;Cluster-9505.127013;Clu…	K00967+K00968+K00993+K21196
Selenocompound metabolism	ko00450	Cluster-9505.83973;Cluster-16072.0;Cluster-16072.1;Cluster-21794.0;Cluster-21794.1;Cluster-21794.2;Cluster-21794.3;Cluster-33495.0;Cluster-33829.0;Cluster-34895.0;Cluster-34895.1;Cluster-3620.0;Cluster-40039.0;Cluster-40039.1;Cluster-43814.0;Cluster-9505.102029;Cluster-9505.110216;Cluster-9505.112496;Cluster-9505.112498;Cluster-9505.112499;Cluster-9505.112500;Cluster-9505.11257;Cluster-9505.11674…	K00384+K00548+K00549+K00958+K01739+K01758+K01760+K01761+K01874+K08247+K11717+K13811
Cyanoamino acid metabolism	ko00460	Cluster-9505.83689;Cluster-9505.83700;Cluster-9505.85642;Cluster-9505.86423;Cluster-9505.87630;Cluster-9505.91023;Cluster-9505.93438;Cluster-9505.93439;Cluster-9505.94393;Cluster-9505.95548;Cluster-10445.0;Cluster-12891.0;Cluster-13376.0;Cluster-14477.0;Cluster-14477.1;Cluster-14477.2;Cluster-20809.0;Cluster-28353.0;Cluster-32666.0;Cluster-41596.0;Cluster-43392.0;Cluster-43392.1;Cluster-4629.0;Cl…	K00600+K00681+K01188+K01455+K01501+K05349+K05350+K08248+K12153+K13033+K13034+K13035+K13051+K16266+K18592+K20802
D-Arginine and D-ornithine metabolism	ko00472	Cluster-30381.0;Cluster-32789.0;Cluster-38083.0;Cluster-9505.181896;Cluster-9505.6101;Cluster-9505.6102;Cluster-9505.61281	K00273
Glutathione metabolism	ko00480	Cluster-9505.83928;Cluster-9505.86697;Cluster-9505.86698;Cluster-9505.90958;Cluster-9505.91727;Cluster-9505.94973;Cluster-9505.95862;Cluster-9505.96434;Cluster-19043.0;Cluster-19170.0;Cluster-19170.1;Cluster-2371.0;Cluster-9505.101922;Cluster-9505.101923;Cluster-9505.103047;Cluster-9505.103325;Cluster-9505.103326;Cluster-9505.103533;Cluster-9505.103535;Cluster-9505.103536;Cluster-9505.103537;Clus…	K00031+K00033+K00036+K00383+K00432+K00434+K00681+K00797+K00799+K01255+K01256+K01469+K01581+K01919+K04097+K07232+K10807+K10808+K11188+K11204+K11205+K15428+K18592+K21456+K21888+K22596
Starch and sucrose metabolism	ko00500	Cluster-9505.89614;Cluster-28262.0;Cluster-28262.1;Cluster-40802.0;Cluster-6409.0;Cluster-9505.101364;Cluster-9505.104047;Cluster-9505.115903;Cluster-9505.117685;Cluster-9505.118471;Cluster-9505.124818;Cluster-9505.128253;Cluster-9505.128254;Cluster-9505.141000;Cluster-9505.179418;Cluster-9505.179419;Cluster-9505.179420;Cluster-9505.179421;Cluster-9505.179422;Cluster-9505.179423;Cluster-9505.1794…	K00688+K00693+K00695+K00696+K00697+K00700+K00703+K00705+K00706+K00750+K00844+K00845+K00847+K00963+K00975+K01087+K01176+K01177+K01179+K01187+K01188+K01193+K01194+K01196+K01199+K01210+K01214+K01513+K01810+K01835+K05349+K05350+K07024+K13679+K15779+K16055+K18447+K19668+K19891+K19892+K19893+K22337
N-Glycan biosynthesis	ko00510	Cluster-9505.90674;Cluster-26118.0;Cluster-26118.1;Cluster-27709.0;Cluster-33697.0;Cluster-33697.1;Cluster-33697.2;Cluster-39542.0;Cluster-39542.1;Cluster-9505.101111;Cluster-9505.101119;Cluster-9505.1214;Cluster-9505.143899;Cluster-9505.170308;Cluster-9505.170959;Cluster-9505.170960;Cluster-9505.171816;Cluster-9505.37168;Cluster-9505.77041;Cluster-22047.0;Cluster-9505.113113;Cluster-9505.113114;…	K00721+K00726+K00729+K00736+K00737+K00779+K00902+K01001+K01228+K01230+K01231+K03842+K03843+K03844+K03845+K03846+K03847+K03848+K03849+K03850+K05546+K07151+K07252+K07432+K07441+K09658+K09659+K12345+K12666+K12667+K12668+K12669+K12670
Other glycan degradation	ko00511	Cluster-9505.96033;Cluster-9505.115704;Cluster-9505.87460;Cluster-9505.88111;Cluster-9505.88264;Cluster-9505.88574;Cluster-9505.90733;Cluster-9505.93562;Cluster-9505.93563;Cluster-9505.93564;Cluster-9505.94205;Cluster-9505.94578;Cluster-9505.94734;Cluster-9505.94882;Cluster-9505.96685;Cluster-9505.97711;Cluster-40424.0;Cluster-9505.101240;Cluster-9505.105922;Cluster-9505.107368;Cluster-9505.10737…	K01190+K01191+K01206+K01227+K01444+K12309+K12373+K15923+K17108
Various types of N-glycan biosynthesis	ko00513	Cluster-22047.0;Cluster-9505.113113;Cluster-9505.113114;Cluster-9505.98135;Cluster-9505.108879;Cluster-9505.120632;Cluster-9505.143056;Cluster-9505.158726;Cluster-9505.109200;Cluster-9505.154966;Cluster-9505.154967;Cluster-9505.173541;Cluster-9505.85421;Cluster-9505.85422;Cluster-9505.85423;Cluster-9505.85440;Cluster-9505.88842;Cluster-9505.91946;Cluster-9505.95450;Cluster-12062.0;Cluster-170.0;C…	K00726+K00736+K00753+K01230+K01231+K03714+K03842+K03843+K03844+K03845+K03846+K03847+K05528+K05529+K05531+K05532+K05533+K07151+K07432+K07441+K12373+K12666+K12667+K12668+K12669+K12670+K14412+K14413
Other types of O-glycan biosynthesis	ko00514	Cluster-9599.0;Cluster-10483.0;Cluster-11163.0;Cluster-11646.0;Cluster-13089.0;Cluster-13194.0;Cluster-14221.0;Cluster-1781.0;Cluster-21364.0;Cluster-2194.0;Cluster-22537.0;Cluster-24511.0;Cluster-24511.1;Cluster-26712.0;Cluster-26770.0;Cluster-27337.0;Cluster-32740.0;Cluster-32740.1;Cluster-32769.0;Cluster-32769.1;Cluster-34011.0;Cluster-35131.0;Cluster-35131.1;Cluster-35131.2;Cluster-3608.0;Clu…	K00728+K00779+K03691+K09667+K10967+K13667+K18134+K20781+K20782+K20783+K20784
Mannose type O-glycan biosynthesis	ko00515	Cluster-9599.0;Cluster-10483.0;Cluster-11163.0;Cluster-11646.0;Cluster-13089.0;Cluster-13194.0;Cluster-14221.0;Cluster-1781.0;Cluster-21364.0;Cluster-2194.0;Cluster-22537.0;Cluster-24511.0;Cluster-24511.1;Cluster-26712.0;Cluster-26770.0;Cluster-27337.0;Cluster-32740.0;Cluster-32740.1;Cluster-32769.0;Cluster-32769.1;Cluster-34011.0;Cluster-35131.0;Cluster-35131.1;Cluster-35131.2;Cluster-3608.0;Clu…	K00728+K09668+K18207
Amino sugar and nucleotide sugar metabolism	ko00520	Cluster-9505.99908;Cluster-9505.99910;Cluster-9505.99912;Cluster-9505.99913;Cluster-9505.99914;Cluster-14323.0;Cluster-14323.1;Cluster-30555.0;Cluster-30555.2;Cluster-34595.0;Cluster-34595.1;Cluster-34595.2;Cluster-40989.0;Cluster-40989.2;Cluster-415.0;Cluster-6495.0;Cluster-9505.10577;Cluster-9505.10578;Cluster-9505.10579;Cluster-9505.10580;Cluster-9505.110550;Cluster-9505.110557;Cluster-9505.18…	K00012+K00326+K00621+K00698+K00770+K00820+K00844+K00845+K00847+K00849+K00963+K00965+K00966+K00972+K00975+K01097+K01183+K01207+K01209+K01443+K01711+K01784+K01809+K01810+K01835+K01836+K01840+K02377+K02564+K05305+K06118+K08678+K08679+K10046+K12373+K12446+K12447+K12448+K12449+K12450+K12451+K13379+K13648+K15779+K15920+K16190+K17497+K18677+K20547
Polyketide sugar unit biosynthesis	ko00523	Cluster-9505.81137;Cluster-9505.93551;Cluster-9505.94747;Cluster-21740.0;Cluster-29013.0;Cluster-42996.0;Cluster-9505.113601;Cluster-9505.135481;Cluster-9505.137862;Cluster-9505.18200	K00067+K12451
Glycosaminoglycan degradation	ko00531	Cluster-9505.84094;Cluster-9505.84793;Cluster-9505.96594;Cluster-9505.102387;Cluster-9505.119538;Cluster-9505.122358;Cluster-9505.126084;Cluster-9505.184865;Cluster-9505.31272;Cluster-9505.51381;Cluster-9505.63770;Cluster-9505.75008;Cluster-9505.80734;Cluster-9918.0;Cluster-40827.0;Cluster-9505.85118;Cluster-9505.85119;Cluster-9505.86845;Cluster-9505.92456;Cluster-9505.92457;Cluster-9505.92458;Cl…	K01205+K01207+K07964+K10532+K12309+K12373
Glycerolipid metabolism	ko00561	Cluster-9505.8463;Cluster-9505.8464;Cluster-9505.89302;Cluster-9505.96611;Cluster-9505.96612;Cluster-14080.0;Cluster-1575.0;Cluster-21249.0;Cluster-25244.0;Cluster-25244.1;Cluster-27500.0;Cluster-28563.0;Cluster-29818.0;Cluster-32520.0;Cluster-33075.0;Cluster-33089.0;Cluster-33787.0;Cluster-34860.0;Cluster-37609.0;Cluster-37751.0;Cluster-37751.1;Cluster-38294.0;Cluster-38294.1;Cluster-41854.0;Clu…	K00002+K00128+K00630+K00655+K00679+K00863+K00864+K00901+K01046+K01054+K03715+K06116+K06118+K06119+K07407+K09480+K11155+K13506+K13507+K13508+K13509+K13513+K13519+K13523+K14085+K14674+K15728+K15918+K17900+K18097+K18693+K21362
Inositol phosphate metabolism	ko00562	Cluster-30623.0;Cluster-40770.0;Cluster-43955.0;Cluster-43955.1;Cluster-9505.88335;Cluster-9505.90251;Cluster-9505.9256;Cluster-9505.95729;Cluster-9505.97461;Cluster-9505.99788;Cluster-12399.0;Cluster-15436.0;Cluster-1939.0;Cluster-29618.0;Cluster-29618.1;Cluster-31810.0;Cluster-35611.0;Cluster-37829.0;Cluster-39719.0;Cluster-41321.0;Cluster-41321.1;Cluster-5124.0;Cluster-6672.0;Cluster-718.0;Clu…	K00010+K00140+K00469+K00888+K00889+K00913+K00914+K00915+K00921+K00999+K01092+K01099+K01110+K01114+K01765+K01771+K01803+K01858+K03103+K05857+K10047+K10572+K13711+K15422+K18081+K18649+K19517+K19801+K20279+K21797+K21798
Glycosylphosphatidylinositol (GPI)-anchor biosynthesis	ko00563	Cluster-9505.87108;Cluster-14357.0;Cluster-18276.0;Cluster-44298.2;Cluster-9505.113634;Cluster-9505.158846;Cluster-9505.183095;Cluster-9505.23640;Cluster-9505.60742;Cluster-9505.73786;Cluster-9505.73788;Cluster-9505.81828;Cluster-9505.95695;Cluster-9505.100811;Cluster-9505.100812;Cluster-9505.100813;Cluster-9505.100815;Cluster-9505.100816;Cluster-9505.133730;Cluster-9505.137786;Cluster-9505.14129…	K03434+K03857+K03858+K03859+K03860+K03861+K05283+K05284+K05285+K05286+K05287+K05288+K05289+K05290+K05291+K05292+K05293+K05294+K05310+K07541+K07542+K09658+K11001
Glycerophospholipid metabolism	ko00564	Cluster-9505.90435;Cluster-9505.93147;Cluster-9505.93148;Cluster-1157.0;Cluster-12600.0;Cluster-18436.0;Cluster-19621.0;Cluster-19621.1;Cluster-21685.0;Cluster-22458.0;Cluster-24269.0;Cluster-24269.1;Cluster-28849.0;Cluster-3674.0;Cluster-3674.1;Cluster-37935.0;Cluster-37935.1;Cluster-40114.0;Cluster-6735.0;Cluster-9505.104205;Cluster-9505.106246;Cluster-9505.112829;Cluster-9505.118371;Cluster-95…	K00006+K00111+K00550+K00551+K00630+K00655+K00894+K00901+K00967+K00968+K00981+K00993+K00995+K00999+K01047+K01049+K01094+K01114+K01115+K01126+K01517+K01613+K05929+K06123+K06128+K06129+K06130+K08730+K08744+K13333+K13506+K13507+K13508+K13509+K13510+K13511+K13513+K13519+K13523+K13535+K13621+K14156+K14286+K14674+K14676+K15728+K16342+K16368+K16369+K16818+K16860+K17103+K18693+K18694+K18696+K22389
Ether lipid metabolism	ko00565	Cluster-9505.84040;Cluster-17834.0;Cluster-24184.0;Cluster-29814.0;Cluster-9505.100749;Cluster-9505.10120;Cluster-9505.108780;Cluster-9505.123848;Cluster-9505.126043;Cluster-9505.133168;Cluster-9505.133921;Cluster-9505.136158;Cluster-9505.137658;Cluster-9505.14256;Cluster-9505.145334;Cluster-9505.15196;Cluster-9505.187560;Cluster-9505.195586;Cluster-9505.29305;Cluster-9505.53217;Cluster-9505.5364…	K00993+K01047+K01062+K01114+K01115+K04628+K06123+K13510+K13519+K14674+K16342+K16794+K16860
Arachidonic acid metabolism	ko00590	Cluster-9505.93354;Cluster-9505.99350;Cluster-25798.0;Cluster-347.0;Cluster-9505.100981;Cluster-9505.125581;Cluster-9505.138965;Cluster-9505.147320;Cluster-9505.164916;Cluster-9505.58959;Cluster-9505.69336;Cluster-9505.71581;Cluster-9505.73877;Cluster-9505.79635;Cluster-9505.95948;Cluster-9505.95949;Cluster-9505.98110;Cluster-9505.99802;Cluster-13110.0;Cluster-186.0;Cluster-25589.0;Cluster-26727.…	K00079+K00432+K01047+K01254+K01832+K04097+K05309+K07418+K07425+K08726+K14674+K15717+K15730+K16342+K18592
Linoleic acid metabolism	ko00591	Cluster-9505.94642;Cluster-9505.97203;Cluster-41772.0;Cluster-9505.101908;Cluster-9505.104565;Cluster-9505.109383;Cluster-9505.115046;Cluster-9505.115737;Cluster-9505.116082;Cluster-9505.116191;Cluster-9505.116675;Cluster-9505.117138;Cluster-9505.117834;Cluster-9505.120545;Cluster-9505.122163;Cluster-9505.130475;Cluster-9505.131475;Cluster-9505.132699;Cluster-9505.133973;Cluster-9505.137026;Clust…	K00454+K01047+K07409+K07418+K14674+K15718+K16342+K17862
alpha-Linolenic acid metabolism	ko00592	Cluster-9505.86170;Cluster-9505.92783;Cluster-9505.93674;Cluster-11349.0;Cluster-14220.0;Cluster-14495.0;Cluster-15175.2;Cluster-1531.0;Cluster-1775.0;Cluster-18454.0;Cluster-18624.0;Cluster-19468.0;Cluster-26835.0;Cluster-28630.0;Cluster-29155.2;Cluster-29476.0;Cluster-33732.1;Cluster-38889.0;Cluster-8688.0;Cluster-8913.0;Cluster-9505.102548;Cluster-9505.102575;Cluster-9505.102576;Cluster-9505.1…	K00224+K00232+K00454+K01047+K01723+K05894+K07513+K08241+K10525+K10526+K10527+K10528+K10529+K14674+K16342+K16818+K18857+K22389
Sphingolipid metabolism	ko00600	Cluster-9505.85515;Cluster-9505.95982;Cluster-11810.0;Cluster-14598.0;Cluster-22124.0;Cluster-22124.1;Cluster-22124.2;Cluster-22580.0;Cluster-31016.0;Cluster-31761.0;Cluster-31761.1;Cluster-31761.2;Cluster-35008.0;Cluster-37362.0;Cluster-41355.0;Cluster-41355.1;Cluster-42839.0;Cluster-44317.0;Cluster-8362.0;Cluster-9505.106247;Cluster-9505.106888;Cluster-9505.108005;Cluster-9505.124439;Cluster-95…	K00654+K00720+K01190+K01634+K04628+K04708+K04709+K04710+K04711+K04712+K04713+K04715+K04718+K07407+K12309+K12349+K12350+K12382+K17108+K23451
Glycosphingolipid biosynthesis - lacto and neolacto series	ko00601	Cluster-9505.110389;Cluster-9505.118243;Cluster-9505.120305;Cluster-9505.131465;Cluster-9505.134424;Cluster-9505.137118;Cluster-9505.141418;Cluster-9505.161218	K01988
Glycosphingolipid biosynthesis - globo and isoglobo series	ko00603	Cluster-9505.78831;Cluster-9505.110389;Cluster-9505.118243;Cluster-9505.120305;Cluster-9505.131465;Cluster-9505.134424;Cluster-9505.137118;Cluster-9505.141418;Cluster-9505.161218;Cluster-9505.85527;Cluster-9505.92059;Cluster-9505.92512;Cluster-9505.97390;Cluster-11406.0;Cluster-29903.0;Cluster-32023.0;Cluster-37372.0;Cluster-8914.0;Cluster-9505.103744;Cluster-9505.118766;Cluster-9505.125048;Clust…	K00780+K01988+K07407+K12373
Glycosphingolipid biosynthesis - ganglio series	ko00604	Cluster-9505.78831;Cluster-30420.0;Cluster-4105.0;Cluster-43872.0;Cluster-43872.1;Cluster-5527.0;Cluster-9505.84578;Cluster-9505.84579;Cluster-9505.84580;Cluster-9505.85251;Cluster-9505.86806;Cluster-9505.87105;Cluster-9505.87471;Cluster-9505.87788;Cluster-9505.89739;Cluster-9505.91757;Cluster-9505.92427;Cluster-9505.94989;Cluster-9505.94991;Cluster-9505.95614;Cluster-9505.96799;Cluster-9505.9740…	K00780+K03372+K12309+K12373
Pyruvate metabolism	ko00620	Cluster-9505.97846;Cluster-30684.1;Cluster-38519.0;Cluster-42666.0;Cluster-9505.113871;Cluster-9505.12503;Cluster-9505.140132;Cluster-9505.165976;Cluster-9505.192292;Cluster-9505.192293;Cluster-9505.26353;Cluster-9505.96247;Cluster-15991.0;Cluster-475.0;Cluster-9505.107505;Cluster-9505.107508;Cluster-9505.107509;Cluster-9505.113144;Cluster-9505.114468;Cluster-9505.116453;Cluster-9505.121410;Clust…	K00016+K00025+K00026+K00028+K00029+K00049+K00051+K00101+K00102+K00128+K00161+K00162+K00382+K00467+K00626+K00627+K00873+K00925+K01006+K01069+K01512+K01595+K01610+K01638+K01649+K01655+K01679+K01759+K01895+K01913+K01958+K01961+K01962+K01963+K02160+K11262+K14085+K18881+K21618+K22211
Glyoxylate and dicarboxylate metabolism	ko00630	Cluster-44438.0;Cluster-44438.1;Cluster-8307.0;Cluster-9505.113246;Cluster-9505.96247;Cluster-15991.0;Cluster-475.0;Cluster-9505.107505;Cluster-9505.107508;Cluster-9505.107509;Cluster-9505.113144;Cluster-9505.114468;Cluster-9505.116453;Cluster-9505.121410;Cluster-9505.129031;Cluster-9505.131538;Cluster-9505.162961;Cluster-9505.184024;Cluster-9505.194873;Cluster-9505.66643;Cluster-9505.83734;Clust…	K00015+K00025+K00026+K00049+K00122+K00281+K00284+K00382+K00600+K00605+K00626+K00830+K01433+K01455+K01569+K01601+K01602+K01637+K01638+K01647+K01681+K01847+K01895+K01913+K01915+K01965+K01966+K02437+K03781+K11517+K14272+K15893+K15918+K15919+K18121+K18123+K19269+K22133
Propanoate metabolism	ko00640	Cluster-9505.97846;Cluster-30684.1;Cluster-38519.0;Cluster-42666.0;Cluster-9505.113871;Cluster-9505.12503;Cluster-9505.140132;Cluster-9505.165976;Cluster-9505.192292;Cluster-9505.192293;Cluster-9505.26353;Cluster-9505.88335;Cluster-9505.90251;Cluster-9505.9256;Cluster-9505.95729;Cluster-9505.97461;Cluster-9505.99788;Cluster-12399.0;Cluster-15436.0;Cluster-1939.0;Cluster-29618.0;Cluster-29618.1;Cl…	K00016+K00140+K00166+K00167+K00232+K00382+K00626+K00823+K00925+K01578+K01692+K01720+K01847+K01895+K01899+K01900+K01908+K01961+K01962+K01963+K01965+K01966+K02160+K05605+K07511+K09699+K11262+K13524+K14729+K18369
Butanoate metabolism	ko00650	Cluster-9505.85098;Cluster-23092.0;Cluster-30540.0;Cluster-35262.0;Cluster-3931.0;Cluster-41940.0;Cluster-9505.105692;Cluster-9505.92152;Cluster-30861.0;Cluster-9505.104917;Cluster-9505.114938;Cluster-9505.125976;Cluster-9505.34548;Cluster-9505.48468;Cluster-15930.0;Cluster-16477.0;Cluster-5586.0;Cluster-9505.89387;Cluster-1026.0;Cluster-14399.0;Cluster-17753.0;Cluster-20934.0;Cluster-31406.0;Clu…	K00074+K00109+K00135+K00626+K00823+K01027+K01580+K01640+K01641+K01652+K01653+K01692+K01907+K01913+K07511+K13524+K16871+K17761+K18121
C5-Branched dibasic acid metabolism	ko00660	Cluster-9505.89042;Cluster-21167.0;Cluster-22453.0;Cluster-22453.1;Cluster-22453.2;Cluster-23222.0;Cluster-3532.0;Cluster-891.0;Cluster-9505.107436;Cluster-9505.143534;Cluster-9505.39037;Cluster-9505.6658;Cluster-9505.71509;Cluster-9505.78859;Cluster-10900.0;Cluster-14929.0;Cluster-16417.0;Cluster-22385.0;Cluster-22385.1;Cluster-22385.2;Cluster-29112.0;Cluster-29112.1;Cluster-29112.2;Cluster-2934…	K00052+K01652+K01653+K01703+K01704
One carbon pool by folate	ko00670	Cluster-9505.86104;Cluster-14405.0;Cluster-21480.0;Cluster-27570.0;Cluster-9505.106468;Cluster-9505.115906;Cluster-9505.122871;Cluster-9505.128157;Cluster-9505.140049;Cluster-9505.140381;Cluster-9505.146237;Cluster-9505.157918;Cluster-9505.3769;Cluster-9505.3770;Cluster-9505.3771;Cluster-9505.50904;Cluster-9505.63943;Cluster-9505.76544;Cluster-1102.0;Cluster-28748.0;Cluster-29014.0;Cluster-31561.…	K00288+K00295+K00297+K00548+K00600+K00601+K00602+K00604+K00605+K01433+K01934+K01938+K13998
Carbon fixation in photosynthetic organisms	ko00710	Cluster-9505.96247;Cluster-15991.0;Cluster-475.0;Cluster-9505.107505;Cluster-9505.107508;Cluster-9505.107509;Cluster-9505.113144;Cluster-9505.114468;Cluster-9505.116453;Cluster-9505.121410;Cluster-9505.129031;Cluster-9505.131538;Cluster-9505.162961;Cluster-9505.184024;Cluster-9505.194873;Cluster-9505.66643;Cluster-9505.83734;Cluster-9505.84533;Cluster-9505.90784;Cluster-9505.91713;Cluster-9666.0;…	K00025+K00026+K00028+K00029+K00051+K00134+K00615+K00814+K00855+K00927+K01006+K01100+K01595+K01601+K01602+K01610+K01621+K01623+K01624+K01783+K01803+K01807+K03841+K05298+K14272+K14454+K14455
Thiamine metabolism	ko00730	Cluster-9505.95465;Cluster-9505.90141;Cluster-9505.90286;Cluster-9505.95835;Cluster-1846.0;Cluster-21893.0;Cluster-22948.0;Cluster-25919.0;Cluster-25919.1;Cluster-28751.0;Cluster-29241.0;Cluster-30434.1;Cluster-38714.0;Cluster-5437.0;Cluster-6128.0;Cluster-6949.0;Cluster-7725.0;Cluster-9505.106731;Cluster-9505.108500;Cluster-9505.108501;Cluster-9505.111739;Cluster-9505.11275;Cluster-9505.113616;C…	K00878+K00939+K00949+K01077+K01662+K03146+K03147+K04487+K06928+K06949+K14153+K18278+K20896
Riboflavin metabolism	ko00740	Cluster-9505.91906;Cluster-9505.97439;Cluster-43088.0;Cluster-9505.154612;Cluster-9505.172395;Cluster-9505.4151;Cluster-9505.86277;Cluster-19910.0;Cluster-39527.0;Cluster-9505.121450;Cluster-9505.127852;Cluster-9505.146272;Cluster-9505.150400;Cluster-9505.163167;Cluster-15597.0;Cluster-26085.0;Cluster-41133.0;Cluster-41133.1;Cluster-4560.0;Cluster-9128.0;Cluster-9505.117168;Cluster-9505.129003;Cl…	K00793+K00794+K00953+K01497+K01513+K02858+K11752+K14379+K14410+K14652+K14654+K18453+K20860+K20884
Vitamin B6 metabolism	ko00750	Cluster-31178.0;Cluster-31178.1;Cluster-9505.100174;Cluster-9505.130448;Cluster-9505.130552;Cluster-9505.147003;Cluster-9505.153480;Cluster-9505.158078;Cluster-9505.158080;Cluster-9505.167640;Cluster-9505.29561;Cluster-9505.48013;Cluster-9505.50603;Cluster-9915.0;Cluster-17068.0;Cluster-38732.0;Cluster-6689.0;Cluster-9505.117469;Cluster-9505.120934;Cluster-9505.85465;Cluster-9505.94660;Cluster-28…	K00275+K00831+K00868+K01733+K05275+K06215+K08681+K13248
Nicotinate and nicotinamide metabolism	ko00760	Cluster-15930.0;Cluster-16477.0;Cluster-5586.0;Cluster-9505.85073;Cluster-9505.96910;Cluster-9505.106791;Cluster-9505.114252;Cluster-9505.116235;Cluster-9505.130197;Cluster-9505.134842;Cluster-9505.135049;Cluster-9505.135167;Cluster-9505.136224;Cluster-9505.136859;Cluster-9505.145954;Cluster-9505.149685;Cluster-9505.157981;Cluster-9505.196163;Cluster-9505.103478;Cluster-9505.80017;Cluster-9505.96…	K00135+K00278+K00763+K00767+K00858+K01081+K01240+K01513+K01950+K03426+K03462+K03517+K03783+K03787+K06210+K11411+K11412+K11414+K11415+K11416+K11751+K18550+K18551+K19970
Pantothenate and CoA biosynthesis	ko00770	Cluster-9505.85369;Cluster-9505.86613;Cluster-9505.8734;Cluster-14739.0;Cluster-15225.0;Cluster-15225.1;Cluster-1925.0;Cluster-43509.0;Cluster-9505.103124;Cluster-9505.110545;Cluster-9505.115064;Cluster-9505.11561;Cluster-9505.116811;Cluster-9505.118528;Cluster-9505.118530;Cluster-9505.120167;Cluster-9505.126249;Cluster-9505.141391;Cluster-9505.148196;Cluster-9505.153612;Cluster-9505.159456;Clust…	K00053+K00077+K00128+K00207+K00606+K00826+K00859+K01431+K01464+K01513+K01598+K01652+K01653+K01687+K01918+K01922+K02201+K06133+K09680+K17839
Biotin metabolism	ko00780	Cluster-9505.99675;Cluster-15052.0;Cluster-19669.0;Cluster-22696.0;Cluster-22696.1;Cluster-2418.0;Cluster-2530.0;Cluster-27153.0;Cluster-30017.0;Cluster-34531.1;Cluster-36163.1;Cluster-40083.2;Cluster-5777.0;Cluster-6883.0;Cluster-9505.101408;Cluster-9505.101410;Cluster-9505.103225;Cluster-9505.114833;Cluster-9505.117509;Cluster-9505.121689;Cluster-9505.123344;Cluster-9505.124247;Cluster-9505.130…	K00059+K00208+K00652+K01012+K01942+K02372+K09458+K19562
Lipoic acid metabolism	ko00785	Cluster-9505.83536;Cluster-9505.83538;Cluster-9505.86320;Cluster-9505.87977;Cluster-9505.98343;Cluster-17786.0;Cluster-17786.1;Cluster-18217.0;Cluster-18217.1;Cluster-21207.0;Cluster-21808.0;Cluster-29447.0;Cluster-34532.0;Cluster-413.0;Cluster-9505.100698;Cluster-9505.130962;Cluster-9505.132174;Cluster-9505.14292;Cluster-9505.143894;Cluster-9505.159841;Cluster-9505.159842;Cluster-9505.175319;Clu…	K03644+K03801+K23735
Folate biosynthesis	ko00790	Cluster-9505.93354;Cluster-9505.99350;Cluster-25798.0;Cluster-347.0;Cluster-9505.100981;Cluster-9505.125581;Cluster-9505.138965;Cluster-9505.147320;Cluster-9505.164916;Cluster-9505.58959;Cluster-9505.69336;Cluster-9505.71581;Cluster-9505.73877;Cluster-9505.79635;Cluster-37646.1;Cluster-9505.191471;Cluster-9505.1633;Cluster-9505.1634;Cluster-9505.182457;Cluster-9505.193973;Cluster-9505.193975;Clus…	K00079+K00357+K00500+K01077+K01113+K01307+K01495+K01497+K01633+K01724+K01930+K02619+K03635+K03637+K03639+K13941+K13950+K13998+K14652+K15376+K15631+K18482+K20457
Porphyrin and chlorophyll metabolism	ko00860	Cluster-9505.85273;Cluster-9505.86597;Cluster-9505.86598;Cluster-9505.86694;Cluster-9505.91674;Cluster-9505.92882;Cluster-9505.94235;Cluster-9505.97177;Cluster-9505.98480;Cluster-4492.0;Cluster-9230.0;Cluster-9505.100625;Cluster-9505.109949;Cluster-9505.113752;Cluster-9505.129612;Cluster-9505.131415;Cluster-9505.131416;Cluster-9505.138164;Cluster-9505.149705;Cluster-9505.53242;Cluster-9505.55236;…	K00218+K00228+K00231+K00589+K00643+K00699+K00798+K01599+K01698+K01719+K01749+K01764+K01772+K01845+K01885+K02257+K02259+K02303+K02304+K02492+K03403+K03404+K03405+K03428+K03794+K04035+K04040+K08099+K08100+K08101+K10960+K13071+K13544+K13545+K13600+K13606+K18010+K19054+K19073+K21480+K22013
Terpenoid backbone biosynthesis	ko00900	Cluster-9505.85335;Cluster-9505.85363;Cluster-9505.85751;Cluster-9505.85752;Cluster-9505.88422;Cluster-9505.95149;Cluster-10329.0;Cluster-14962.0;Cluster-18758.0;Cluster-19851.0;Cluster-21709.0;Cluster-26601.0;Cluster-32533.0;Cluster-32533.1;Cluster-40338.0;Cluster-458.0;Cluster-9505.100187;Cluster-9505.101735;Cluster-9505.101736;Cluster-9505.107426;Cluster-9505.107636;Cluster-9505.107637;Cluster…	K00021+K00099+K00587+K00626+K00787+K00804+K00869+K00919+K00938+K00991+K01597+K01641+K01662+K01770+K01823+K03526+K03527+K05355+K05356+K05906+K05954+K05955+K06013+K06981+K08658+K10960+K11778+K12742+K13789+K14066+K15889+K15891+K15892+K19177
Indole alkaloid biosynthesis	ko00901	Cluster-9505.99158;Cluster-13841.0;Cluster-25558.0;Cluster-9505.108542;Cluster-9505.108543;Cluster-9505.136464;Cluster-9505.156427;Cluster-9505.161705;Cluster-9505.3465;Cluster-9505.3466;Cluster-9505.3467;Cluster-9505.46993;Cluster-9505.53826;Cluster-9505.55527;Cluster-9505.62693;Cluster-9505.68215;Cluster-9505.72481;Cluster-9505.72482;Cluster-9505.94279;Cluster-28625.0;Cluster-9505.106467;Cluste…	K01593+K01757
Monoterpenoid biosynthesis	ko00902	Cluster-9505.83491;Cluster-9505.87992;Cluster-9505.90609;Cluster-9505.96208;Cluster-9505.98251;Cluster-18133.0;Cluster-4390.0;Cluster-9505.100907;Cluster-9505.100908;Cluster-9505.100909;Cluster-9505.100910;Cluster-9505.106526;Cluster-9505.113012;Cluster-9505.113310;Cluster-9505.114085;Cluster-9505.114138;Cluster-9505.114644;Cluster-9505.117103;Cluster-9505.117798;Cluster-9505.118544;Cluster-9505.…	K15095+K15096+K20618+K21374+K21926+K23810
Limonene and pinene degradation	ko00903	Cluster-9505.85179;Cluster-9505.8796;Cluster-9505.8797;Cluster-9505.91248;Cluster-9505.91937;Cluster-9505.91938;Cluster-9505.9342;Cluster-9505.94605;Cluster-9505.95388;Cluster-9505.98048;Cluster-9505.99635;Cluster-9588.0;Cluster-10006.0;Cluster-11630.0;Cluster-12604.0;Cluster-14283.0;Cluster-14616.0;Cluster-16734.0;Cluster-1686.0;Cluster-17071.0;Cluster-17702.0;Cluster-18460.0;Cluster-18477.0;Clu…	K00128+K01692+K14731
Diterpenoid biosynthesis	ko00904	Cluster-10123.0;Cluster-37889.0;Cluster-9505.155794;Cluster-9505.155795;Cluster-9505.155797;Cluster-9505.155817;Cluster-9505.200730;Cluster-9505.35641;Cluster-9505.75902;Cluster-9505.8159;Cluster-18941.0;Cluster-28898.0;Cluster-9505.150506;Cluster-9505.154609;Cluster-9505.2473;Cluster-9505.84761;Cluster-9505.93079;Cluster-9505.93404;Cluster-10968.2;Cluster-14885.0;Cluster-1954.0;Cluster-22685.0;C…	K04120+K04121+K04122+K04123+K04124+K04125+K05282+K13070+K17961+K17982
Brassinosteroid biosynthesis	ko00905	Cluster-9505.100046;Cluster-9505.140240;Cluster-9505.145759;Cluster-9505.16149;Cluster-9505.167400;Cluster-9505.187161;Cluster-9505.200768;Cluster-9505.38875;Cluster-9505.46133;Cluster-9505.62530;Cluster-10054.0;Cluster-9505.160740;Cluster-9505.175158;Cluster-9505.70336;Cluster-9505.70986;Cluster-9505.76334;Cluster-16944.0;Cluster-28401.0;Cluster-31495.0;Cluster-9505.152348;Cluster-9505.162685;Cl…	K09587+K09588+K09590+K09591+K12637+K12638+K12639+K15639+K20623
Carotenoid biosynthesis	ko00906	Cluster-9505.98886;Cluster-9505.54750;Cluster-9505.83687;Cluster-9505.83688;Cluster-9505.86054;Cluster-9505.95039;Cluster-9505.101085;Cluster-9505.104251;Cluster-9505.140087;Cluster-9505.151462;Cluster-9505.174910;Cluster-9505.36725;Cluster-9505.47012;Cluster-9505.67883;Cluster-9505.69241;Cluster-9505.70276;Cluster-9505.70277;Cluster-9505.70278;Cluster-9505.70279;Cluster-9505.70280;Cluster-9505.7…	K00514+K02291+K02293+K06443+K06444+K09835+K09837+K09838+K09839+K09840+K09841+K09842+K09843+K14593+K14595+K15744+K15745+K15746+K15747+K17819+K17841+K17842+K17911+K17912+K17913
Zeatin biosynthesis	ko00908	Cluster-9505.93424;Cluster-9505.97174;Cluster-26929.0;Cluster-38270.0;Cluster-9505.104053;Cluster-9505.105064;Cluster-9505.105065;Cluster-9505.105066;Cluster-9505.106452;Cluster-9505.125794;Cluster-9505.132866;Cluster-9505.143769;Cluster-9505.149598;Cluster-9505.155825;Cluster-9505.161924;Cluster-9505.179331;Cluster-9505.193748;Cluster-9505.199070;Cluster-9505.2089;Cluster-9505.22022;Cluster-9505…	K00279+K00791+K10717+K10760+K13493+K13495+K13496+K23452
Sesquiterpenoid and triterpenoid biosynthesis	ko00909	Cluster-9505.87557;Cluster-9505.93031;Cluster-9505.98700;Cluster-10745.0;Cluster-18759.0;Cluster-23032.0;Cluster-26963.0;Cluster-26963.1;Cluster-26963.2;Cluster-34960.0;Cluster-39155.0;Cluster-39155.1;Cluster-9505.103918;Cluster-9505.10739;Cluster-9505.109318;Cluster-9505.117724;Cluster-9505.119528;Cluster-9505.12693;Cluster-9505.127143;Cluster-9505.142352;Cluster-9505.150109;Cluster-9505.167558;…	K00511+K00801+K14175+K14182+K15472+K15800+K15803+K15813+K15891+K18112+K20659+K22065
Nitrogen metabolism	ko00910	Cluster-9505.91433;Cluster-12932.0;Cluster-18682.0;Cluster-24055.0;Cluster-2424.0;Cluster-33715.0;Cluster-6287.0;Cluster-8161.0;Cluster-9505.103059;Cluster-9505.106469;Cluster-9505.112109;Cluster-9505.118170;Cluster-9505.130382;Cluster-9505.187823;Cluster-9505.187824;Cluster-9505.62654;Cluster-9505.95842;Cluster-11712.1;Cluster-14936.0;Cluster-21071.0;Cluster-21568.0;Cluster-28863.0;Cluster-38883…	K00261+K00262+K00264+K00284+K00366+K00459+K01455+K01501+K01673+K01674+K01725+K01915+K02575+K10534+K15371+K17877
Sulfur metabolism	ko00920	Cluster-10457.0;Cluster-10457.1;Cluster-10457.2;Cluster-10457.3;Cluster-11353.0;Cluster-11353.1;Cluster-15157.0;Cluster-15157.1;Cluster-23590.0;Cluster-27626.0;Cluster-27626.2;Cluster-27626.3;Cluster-27626.4;Cluster-27626.5;Cluster-3044.0;Cluster-40030.0;Cluster-40030.1;Cluster-40030.2;Cluster-40030.3;Cluster-44343.0;Cluster-5654.0;Cluster-9505.153290;Cluster-9505.170744;Cluster-9505.170745;Clust…	K00380+K00381+K00387+K00390+K00392+K00640+K00641+K00860+K00958+K00988+K01011+K01082+K01738+K01739+K02045+K05907+K13034+K13811+K15422+K17069+K17218+K17285+K17725
Phenylpropanoid biosynthesis	ko00940	Cluster-9505.90279;Cluster-9505.92507;Cluster-9505.97422;Cluster-9505.99880;Cluster-9505.99881;Cluster-17321.0;Cluster-17321.1;Cluster-1738.0;Cluster-24442.0;Cluster-38999.0;Cluster-39195.0;Cluster-9505.101431;Cluster-9505.102312;Cluster-9505.102314;Cluster-9505.104861;Cluster-9505.104862;Cluster-9505.107786;Cluster-9505.119650;Cluster-9505.131982;Cluster-9505.139992;Cluster-9505.146627;Cluster-9…	K00083+K00430+K00487+K00588+K01188+K01904+K03782+K05349+K05350+K06892+K09753+K09754+K09755+K10775+K11188+K12355+K12356+K13065+K13066+K18368+K22395+K23260
Flavonoid biosynthesis	ko00941	Cluster-9505.25075;Cluster-9505.75929;Cluster-41601.0;Cluster-9505.106342;Cluster-9505.122654;Cluster-9505.130134;Cluster-9505.149869;Cluster-9505.25697;Cluster-9505.89381;Cluster-9505.91049;Cluster-10432.0;Cluster-9505.101622;Cluster-9505.106499;Cluster-9505.107177;Cluster-9505.107178;Cluster-9505.123607;Cluster-9505.125584;Cluster-9505.151142;Cluster-9505.151822;Cluster-9505.162168;Cluster-9505…	K00475+K00487+K00588+K00660+K01859+K05277+K05278+K05280+K08695+K09754+K13065+K13080+K13081+K13082
Anthocyanin biosynthesis	ko00942	Cluster-9505.83510;Cluster-9505.115077;Cluster-9505.131036;Cluster-9505.97821;Cluster-9505.97822;Cluster-9505.88268;Cluster-4198.0;Cluster-9505.131615;Cluster-9505.135986;Cluster-9505.79290;Cluster-3297.0;Cluster-42672.1;Cluster-9505.91950;Cluster-9505.102594;Cluster-9505.104430;Cluster-9505.104432;Cluster-9505.104433;Cluster-9505.104439;Cluster-9505.104440;Cluster-9505.104441;Cluster-9505.104442…	K12338+K12930+K12938+K17193+K21383
Isoflavonoid biosynthesis	ko00943	Cluster-18065.0;Cluster-18643.1;Cluster-9505.37126;Cluster-9505.87761;Cluster-9505.91452;Cluster-8311.0;Cluster-9505.116358;Cluster-9505.116860;Cluster-9505.120517;Cluster-9505.121244;Cluster-9505.122586;Cluster-9505.129712;Cluster-9505.135758;Cluster-9505.156431;Cluster-9505.29216;Cluster-9505.68311;Cluster-9505.70063;Cluster-9505.71481;Cluster-9505.91414;Cluster-9505.91441;Cluster-9505.92238;Cl…	K13257+K13258+K13260+K13261+K13262+K13264+K13265+K13266
Flavone and flavonol biosynthesis	ko00944	Cluster-9505.97966;Cluster-17895.0;Cluster-21694.0;Cluster-24475.2;Cluster-31495.3;Cluster-38659.2;Cluster-9505.114911;Cluster-9505.115389;Cluster-9505.158993;Cluster-9505.181731;Cluster-9505.183685;Cluster-9505.183686;Cluster-9505.18744;Cluster-9505.187796;Cluster-9505.192333;Cluster-9505.30957;Cluster-9505.35732;Cluster-9505.38376;Cluster-9505.39511;Cluster-9505.48006;Cluster-9505.66513;Cluster…	K05280+K13080+K13264+K22794
Stilbenoid, diarylheptanoid and gingerol biosynthesis	ko00945	Cluster-41601.0;Cluster-9505.106342;Cluster-9505.122654;Cluster-9505.130134;Cluster-9505.149869;Cluster-9505.25697;Cluster-9505.89381;Cluster-9505.91049;Cluster-10432.0;Cluster-9505.101622;Cluster-9505.106499;Cluster-9505.107177;Cluster-9505.107178;Cluster-9505.123607;Cluster-9505.125584;Cluster-9505.151142;Cluster-9505.151822;Cluster-9505.162168;Cluster-9505.164375;Cluster-9505.165135;Cluster-95…	K00487+K00588+K09754+K13065+K16040
Isoquinoline alkaloid biosynthesis	ko00950	Cluster-2439.0;Cluster-9505.83966;Cluster-9505.91600;Cluster-9505.96471;Cluster-10581.0;Cluster-22.0;Cluster-23647.0;Cluster-3618.0;Cluster-37422.0;Cluster-37422.1;Cluster-903.0;Cluster-9505.103458;Cluster-9505.103460;Cluster-9505.103464;Cluster-9505.104547;Cluster-9505.104548;Cluster-9505.107642;Cluster-9505.110164;Cluster-9505.110165;Cluster-9505.11355;Cluster-9505.117626;Cluster-9505.123622;Cl…	K00274+K00276+K00422+K00505+K00811+K00815+K00838+K01593+K13390+K13396+K14454+K14455+K14975+K15849+K21580+K21692+K21693+K22097
Tropane, piperidine and pyridine alkaloid biosynthesis	ko00960	Cluster-9505.83966;Cluster-9505.91600;Cluster-9505.96471;Cluster-10581.0;Cluster-22.0;Cluster-23647.0;Cluster-3618.0;Cluster-37422.0;Cluster-37422.1;Cluster-903.0;Cluster-9505.103458;Cluster-9505.103460;Cluster-9505.103464;Cluster-9505.104547;Cluster-9505.104548;Cluster-9505.107642;Cluster-9505.110164;Cluster-9505.110165;Cluster-9505.11355;Cluster-9505.117626;Cluster-9505.123622;Cluster-9505.1282…	K00276+K00811+K00815+K00817+K00838+K08081+K14454+K14455+K15849+K18606
Betalain biosynthesis	ko00965	Cluster-12489.0;Cluster-2432.0;Cluster-26106.1;Cluster-28930.0;Cluster-29590.0;Cluster-44380.0;Cluster-44380.1;Cluster-8616.0;Cluster-9505.123800;Cluster-9505.179178;Cluster-9505.198593;Cluster-9505.24875;Cluster-9505.24876;Cluster-9505.24878;Cluster-9505.24879;Cluster-9505.99158;Cluster-13841.0;Cluster-25558.0;Cluster-9505.108542;Cluster-9505.108543;Cluster-9505.136464;Cluster-9505.156427;Cluste…	K00505+K01593+K15777
Glucosinolate biosynthesis	ko00966	Cluster-9505.91602;Cluster-10661.0;Cluster-10732.0;Cluster-11643.0;Cluster-11643.1;Cluster-11998.0;Cluster-11998.1;Cluster-1288.0;Cluster-15057.0;Cluster-29066.0;Cluster-31735.0;Cluster-38312.0;Cluster-39964.0;Cluster-42363.0;Cluster-42363.1;Cluster-43713.0;Cluster-44397.0;Cluster-6311.0;Cluster-9505.106924;Cluster-9505.110126;Cluster-9505.121725;Cluster-9505.131567;Cluster-9505.133854;Cluster-95…	K00826+K01703+K11818+K12153+K12156
Aminoacyl-tRNA biosynthesis	ko00970	Cluster-9505.19845;Cluster-9505.19846;Cluster-9505.19847;Cluster-9505.19848;Cluster-9505.19849;Cluster-9505.19850;Cluster-9505.19851;Cluster-9505.44892;Cluster-9505.47512;Cluster-9505.87561;Cluster-9505.98367;Cluster-14132.0;Cluster-16752.0;Cluster-28581.0;Cluster-33664.0;Cluster-37056.0;Cluster-38281.0;Cluster-38281.1;Cluster-4471.0;Cluster-9505.111620;Cluster-9505.125663;Cluster-9505.133814;Clu…	K00604+K01866+K01867+K01868+K01869+K01870+K01872+K01873+K01874+K01875+K01876+K01880+K01881+K01883+K01885+K01886+K01887+K01889+K01890+K01892+K01893+K02433+K02434+K02435+K04567+K14164+K22503
Biosynthesis of various secondary metabolites - part 2	ko00998	Cluster-9505.86664;Cluster-9505.90906;Cluster-9505.94295;Cluster-9505.94296;Cluster-15708.0;Cluster-21413.0;Cluster-22823.0;Cluster-5566.0;Cluster-8045.0;Cluster-9505.11107;Cluster-9505.125571;Cluster-9505.145162;Cluster-9505.181970;Cluster-9505.187537;Cluster-9505.194047;Cluster-9505.38667;Cluster-9505.40266	K21568
Biosynthesis of unsaturated fatty acids	ko01040	Cluster-9505.84306;Cluster-9505.89465;Cluster-9505.90284;Cluster-9505.91435;Cluster-9505.91436;Cluster-9505.91900;Cluster-9505.99834;Cluster-9505.99835;Cluster-9505.99836;Cluster-9505.99837;Cluster-9505.99897;Cluster-9505.99898;Cluster-996.0;Cluster-14207.0;Cluster-15341.0;Cluster-20588.0;Cluster-21491.0;Cluster-32247.0;Cluster-35320.0;Cluster-35320.1;Cluster-35320.2;Cluster-35320.3;Cluster-37823…	K00232+K00507+K01068+K03921+K07513+K08764+K10246+K10249+K10251+K10256+K10258+K10703
Metabolic pathways	ko01100	Cluster-9505.93242;Cluster-9505.114405;Cluster-9505.122828;Cluster-9505.144596;Cluster-9505.148510;Cluster-9505.58448;Cluster-9505.78923;Cluster-9505.8463;Cluster-9505.8464;Cluster-9505.89302;Cluster-9505.96611;Cluster-9505.96612;Cluster-14080.0;Cluster-1575.0;Cluster-21249.0;Cluster-25244.0;Cluster-25244.1;Cluster-27500.0;Cluster-28563.0;Cluster-29818.0;Cluster-32520.0;Cluster-33075.0;Cluster-33…	K00001+K00002+K00003+K00008+K00009+K00010+K00012+K00013+K00015+K00016+K00020+K00021+K00025+K00026+K00028+K00029+K00030+K00031+K00033+K00036+K00049+K00051+K00052+K00053+K00058+K00059+K00065+K00067+K00074+K00077+K00078+K00079+K00083+K00088+K00099+K00101+K00102+K00103+K00106+K00108+K00109+K00121+K00122+K00128+K00129+K00130+K00131+K00133+K00134+K00135+K00140+K00143+K00145+K00147+K00161+K00162+K00164+…
Biosynthesis of secondary metabolites	ko01110	Cluster-9505.93242;Cluster-9505.114405;Cluster-9505.122828;Cluster-9505.144596;Cluster-9505.148510;Cluster-9505.58448;Cluster-9505.78923;Cluster-9505.8463;Cluster-9505.8464;Cluster-9505.89302;Cluster-9505.96611;Cluster-9505.96612;Cluster-14080.0;Cluster-1575.0;Cluster-21249.0;Cluster-25244.0;Cluster-25244.1;Cluster-27500.0;Cluster-28563.0;Cluster-29818.0;Cluster-32520.0;Cluster-33075.0;Cluster-33…	K00001+K00002+K00003+K00006+K00010+K00013+K00015+K00016+K00021+K00025+K00026+K00030+K00031+K00033+K00036+K00049+K00052+K00053+K00058+K00059+K00067+K00077+K00083+K00088+K00099+K00106+K00111+K00121+K00128+K00129+K00133+K00134+K00143+K00145+K00147+K00161+K00162+K00164+K00166+K00167+K00208+K00211+K00213+K00215+K00218+K00222+K00223+K00224+K00225+K00227+K00228+K00231+K00232+K00234+K00235+K00236+K00237+…
Carbon metabolism	ko01200	Cluster-9505.96247;Cluster-15991.0;Cluster-475.0;Cluster-9505.107505;Cluster-9505.107508;Cluster-9505.107509;Cluster-9505.113144;Cluster-9505.114468;Cluster-9505.116453;Cluster-9505.121410;Cluster-9505.129031;Cluster-9505.131538;Cluster-9505.162961;Cluster-9505.184024;Cluster-9505.194873;Cluster-9505.66643;Cluster-9505.83734;Cluster-9505.84533;Cluster-9505.90784;Cluster-9505.91713;Cluster-9666.0;…	K00025+K00026+K00028+K00029+K00030+K00031+K00033+K00036+K00051+K00058+K00074+K00121+K00122+K00131+K00134+K00140+K00161+K00162+K00164+K00232+K00234+K00235+K00236+K00237+K00261+K00281+K00297+K00382+K00600+K00605+K00615+K00616+K00626+K00627+K00640+K00658+K00814+K00830+K00831+K00844+K00845+K00850+K00851+K00855+K00863+K00873+K00925+K00927+K00948+K01006+K01053+K01057+K01070+K01079+K01100+K01455+K01595+…
2-Oxocarboxylic acid metabolism	ko01210	Cluster-9505.8772;Cluster-9505.93292;Cluster-9505.93293;Cluster-9505.93295;Cluster-9505.95242;Cluster-9505.95245;Cluster-9505.95246;Cluster-9505.96025;Cluster-10755.0;Cluster-1127.0;Cluster-1368.0;Cluster-1527.0;Cluster-18475.0;Cluster-21990.0;Cluster-21990.1;Cluster-22901.0;Cluster-23351.0;Cluster-27382.0;Cluster-35128.0;Cluster-43748.0;Cluster-5831.0;Cluster-6481.0;Cluster-9505.101280;Cluster-9…	K00030+K00031+K00052+K00053+K00133+K00145+K00620+K00811+K00814+K00818+K00826+K00838+K00928+K00930+K01438+K01647+K01649+K01652+K01653+K01655+K01681+K01687+K01702+K01703+K01704+K01705+K05824+K11818+K12153+K12156+K14272+K14454+K14455+K14677+K14682+K17450
Fatty acid metabolism	ko01212	Cluster-9505.99675;Cluster-15052.0;Cluster-19669.0;Cluster-22696.0;Cluster-22696.1;Cluster-2418.0;Cluster-2530.0;Cluster-27153.0;Cluster-30017.0;Cluster-34531.1;Cluster-36163.1;Cluster-40083.2;Cluster-5777.0;Cluster-6883.0;Cluster-9505.101408;Cluster-9505.101410;Cluster-9505.103225;Cluster-9505.114833;Cluster-9505.117509;Cluster-9505.121689;Cluster-9505.123344;Cluster-9505.124247;Cluster-9505.130…	K00059+K00208+K00232+K00249+K00507+K00626+K00645+K00648+K00665+K00667+K00668+K01074+K01692+K01897+K01961+K01962+K01963+K02160+K02372+K03921+K07511+K07512+K07513+K08764+K09458+K09478+K10246+K10249+K10251+K10256+K10258+K10527+K10703+K10781+K11262+K18660
Biosynthesis of amino acids	ko01230	Cluster-9505.91279;Cluster-1605.0;Cluster-9505.133605;Cluster-9505.193473;Cluster-9505.125290;Cluster-9505.127008;Cluster-9505.8772;Cluster-9505.93292;Cluster-9505.93293;Cluster-9505.93295;Cluster-9505.95242;Cluster-9505.95245;Cluster-9505.95246;Cluster-9505.96025;Cluster-10755.0;Cluster-1127.0;Cluster-1368.0;Cluster-1527.0;Cluster-18475.0;Cluster-21990.0;Cluster-21990.1;Cluster-22901.0;Cluster-2…	K00003+K00013+K00030+K00031+K00052+K00053+K00058+K00133+K00134+K00143+K00145+K00147+K00211+K00215+K00264+K00286+K00290+K00293+K00500+K00548+K00549+K00600+K00611+K00615+K00616+K00620+K00640+K00641+K00765+K00766+K00789+K00800+K00811+K00814+K00817+K00818+K00826+K00831+K00838+K00850+K00872+K00873+K00891+K00927+K00928+K00930+K00948+K01079+K01438+K01476+K01586+K01609+K01620+K01623+K01624+K01626+K01647+…
beta-Lactam resistance	ko01501	Cluster-9918.0;Cluster-40827.0	K01207
ABC transporters	ko02010	Cluster-9505.112019;Cluster-9505.124126;Cluster-9505.139139;Cluster-9505.155946;Cluster-9505.160969;Cluster-9505.59382;Cluster-9505.64183;Cluster-9505.69937;Cluster-21844.0;Cluster-9505.134085;Cluster-9505.46461;Cluster-9505.50294;Cluster-9505.50295;Cluster-9505.85420;Cluster-9505.106593;Cluster-9505.133756;Cluster-9505.95973;Cluster-9505.98476;Cluster-9505.99951;Cluster-9505.101637;Cluster-9505.…	K02045+K02195+K05641+K05643+K05656+K05657+K05658+K05663+K05665+K05666+K05674+K05677+K05678+K05679+K05681+K08711+K08712+K15628
Ribosome biogenesis in eukaryotes	ko03008	Cluster-12345.0;Cluster-14032.0;Cluster-9505.144797;Cluster-9505.87456;Cluster-9505.90095;Cluster-9505.90596;Cluster-9505.93538;Cluster-32856.0;Cluster-33521.0;Cluster-7334.0;Cluster-9505.100885;Cluster-9505.11152;Cluster-9505.111994;Cluster-9505.112719;Cluster-9505.11400;Cluster-9505.114799;Cluster-9505.115409;Cluster-9505.116791;Cluster-9505.118793;Cluster-9505.120043;Cluster-9505.126383;Cluste…	K01164+K03097+K03115+K03264+K03537+K03538+K03539+K06943+K07178+K07179+K07562+K07936+K11108+K11128+K11129+K11130+K11131+K11883+K12618+K12619+K12845+K13288+K14284+K14290+K14521+K14525+K14536+K14537+K14538+K14539+K14544+K14545+K14546+K14548+K14549+K14550+K14552+K14553+K14554+K14555+K14556+K14557+K14558+K14559+K14560+K14561+K14563+K14564+K14565+K14566+K14567+K14568+K14569+K14570+K14571+K14572+K14573+…
Ribosome	ko03010	Cluster-9505.98775;Cluster-33096.0;Cluster-39280.0;Cluster-39280.1;Cluster-43025.0;Cluster-8364.0;Cluster-9505.3650;Cluster-9505.76527;Cluster-23483.0;Cluster-31861.0;Cluster-44477.0;Cluster-44477.1;Cluster-9505.66140;Cluster-9505.80982;Cluster-9505.85765;Cluster-10849.0;Cluster-11497.0;Cluster-12832.0;Cluster-12832.1;Cluster-12832.2;Cluster-12849.0;Cluster-12849.1;Cluster-18461.0;Cluster-18461.1…	K02863+K02864+K02865+K02866+K02867+K02868+K02870+K02871+K02872+K02873+K02874+K02875+K02876+K02877+K02878+K02879+K02880+K02881+K02882+K02883+K02884+K02885+K02886+K02887+K02888+K02889+K02890+K02891+K02892+K02893+K02894+K02895+K02896+K02897+K02898+K02899+K02900+K02901+K02902+K02903+K02904+K02905+K02906+K02907+K02908+K02909+K02910+K02911+K02912+K02913+K02914+K02915+K02916+K02917+K02918+K02919+K02920+…
RNA transport	ko03013	Cluster-9505.83340;Cluster-9505.83342;Cluster-9505.85021;Cluster-9505.85022;Cluster-9505.90330;Cluster-9505.90331;Cluster-9505.92337;Cluster-9505.92666;Cluster-9505.95069;Cluster-9505.95495;Cluster-13002.0;Cluster-13002.1;Cluster-9505.100083;Cluster-9505.100084;Cluster-9505.100086;Cluster-9505.100230;Cluster-9505.102148;Cluster-9505.113268;Cluster-9505.123098;Cluster-9505.126863;Cluster-9505.1511…	K00784+K00974+K01164+K02516+K03113+K03231+K03236+K03237+K03238+K03239+K03240+K03241+K03242+K03243+K03245+K03246+K03247+K03248+K03249+K03250+K03251+K03252+K03253+K03254+K03257+K03258+K03259+K03260+K03262+K03537+K03538+K03539+K03680+K03754+K05019+K05749+K07562+K07936+K09291+K10577+K12160+K12812+K12875+K12876+K12877+K12878+K12879+K12880+K12881+K12882+K12883+K13025+K13098+K13114+K13126+K13130+K13131+…
mRNA surveillance pathway	ko03015	Cluster-9505.93831;Cluster-5504.0;Cluster-5504.2;Cluster-9505.105450;Cluster-9505.136510;Cluster-9505.140129;Cluster-9505.155750;Cluster-9505.186177;Cluster-9505.50433;Cluster-9505.61414;Cluster-9505.72215;Cluster-9505.72216;Cluster-9505.72217;Cluster-9505.81671;Cluster-16429.0;Cluster-1903.0;Cluster-27922.0;Cluster-764.0;Cluster-9505.103188;Cluster-9505.103191;Cluster-9505.103192;Cluster-9505.10…	K00565+K03265+K03267+K03456+K04354+K04382+K06100+K06269+K06965+K08873+K11583+K11584+K12812+K12875+K12876+K12877+K12881+K12882+K12883+K13025+K13098+K13114+K13126+K13171+K13917+K14284+K14294+K14324+K14325+K14326+K14327+K14328+K14376+K14396+K14397+K14398+K14399+K14400+K14401+K14402+K14403+K14404+K14405+K14406+K14407+K14408+K14409+K14411+K14416+K14962+K15541+K15542+K15544+K18655+K18723
RNA degradation	ko03018	Cluster-9505.83393;Cluster-9505.83863;Cluster-9505.84649;Cluster-9505.84650;Cluster-9505.88195;Cluster-9505.90374;Cluster-9505.90878;Cluster-9505.94216;Cluster-9505.9501;Cluster-5319.0;Cluster-6661.0;Cluster-9505.100237;Cluster-9505.101675;Cluster-9505.101676;Cluster-9505.102625;Cluster-9505.104194;Cluster-9505.104195;Cluster-9505.105607;Cluster-9505.105608;Cluster-9505.111349;Cluster-9505.111350…	K00850+K00962+K01148+K01689+K03514+K03654+K03678+K03679+K03681+K04043+K04077+K07573+K08311+K10643+K11600+K12571+K12572+K12580+K12581+K12585+K12586+K12587+K12589+K12590+K12591+K12592+K12593+K12598+K12599+K12600+K12602+K12603+K12604+K12605+K12606+K12607+K12608+K12609+K12611+K12613+K12614+K12615+K12616+K12617+K12618+K12619+K12620+K12621+K12622+K12623+K12624+K12625+K12626+K12627+K13126+K14442+K18681
RNA polymerase	ko03020	Cluster-9505.89928;Cluster-9505.99010;Cluster-10482.0;Cluster-21026.0;Cluster-31214.0;Cluster-35705.0;Cluster-9505.134311;Cluster-9505.162672;Cluster-9505.26902;Cluster-30114.0;Cluster-9505.105087;Cluster-9505.169930;Cluster-9505.188766;Cluster-9505.70574;Cluster-11525.0;Cluster-12916.0;Cluster-18505.0;Cluster-22603.0;Cluster-31329.0;Cluster-35729.0;Cluster-40382.0;Cluster-40382.1;Cluster-9505.11…	K02999+K03000+K03002+K03004+K03005+K03006+K03007+K03008+K03009+K03010+K03011+K03012+K03013+K03014+K03015+K03016+K03017+K03018+K03019+K03020+K03021+K03022+K03023+K03024+K03025+K03026+K03027+K03040+K03043+K03046+K14721
Basal transcription factors	ko03022	Cluster-9505.91106;Cluster-29619.0;Cluster-9505.117302;Cluster-9505.129988;Cluster-9505.151684;Cluster-9505.36388;Cluster-9505.66700;Cluster-9505.86855;Cluster-9505.87276;Cluster-9505.94558;Cluster-9505.94559;Cluster-9505.94560;Cluster-9505.96775;Cluster-9505.9844;Cluster-17408.0;Cluster-26496.0;Cluster-30939.0;Cluster-30939.1;Cluster-35343.0;Cluster-6681.0;Cluster-9505.118416;Cluster-9505.119043…	K02202+K03120+K03122+K03123+K03124+K03125+K03126+K03127+K03128+K03129+K03130+K03131+K03132+K03133+K03134+K03135+K03136+K03137+K03138+K03139+K03140+K03141+K03142+K03143+K03144+K06634+K10842+K10843+K10844+K10845+K14649+K14651+K23358
DNA replication	ko03030	Cluster-9505.8912;Cluster-36806.0;Cluster-36806.1;Cluster-9505.106670;Cluster-9505.11462;Cluster-9505.11669;Cluster-9505.122558;Cluster-9505.134882;Cluster-9505.135483;Cluster-9505.145602;Cluster-9505.14795;Cluster-9505.155624;Cluster-9505.156732;Cluster-9505.157226;Cluster-9505.159763;Cluster-9505.161843;Cluster-9505.165004;Cluster-9505.166507;Cluster-9505.169199;Cluster-9505.177571;Cluster-9505…	K02209+K02210+K02212+K02320+K02321+K02324+K02325+K02326+K02327+K02328+K02335+K02540+K02541+K02542+K02684+K02685+K03111+K03469+K03504+K03505+K03506+K04799+K04802+K07466+K10739+K10740+K10742+K10743+K10744+K10745+K10747+K10754+K10755+K10756
Spliceosome	ko03040	Cluster-9505.83631;Cluster-9505.85497;Cluster-9505.87614;Cluster-9505.89179;Cluster-9505.9014;Cluster-9505.9015;Cluster-9505.90614;Cluster-9505.91947;Cluster-9505.91948;Cluster-9505.92203;Cluster-9505.92492;Cluster-9505.92735;Cluster-9505.92928;Cluster-9505.93130;Cluster-9505.95543;Cluster-9505.95544;Cluster-9505.95971;Cluster-9505.9604;Cluster-9505.9605;Cluster-9505.96363;Cluster-9505.96665;Clus…	K03283+K06063+K09564+K09567+K10599+K11086+K11087+K11088+K11091+K11092+K11093+K11094+K11095+K11096+K11097+K11098+K11099+K11984+K12621+K12622+K12623+K12624+K12625+K12626+K12627+K12662+K12733+K12741+K12811+K12812+K12813+K12815+K12816+K12817+K12818+K12819+K12820+K12821+K12822+K12823+K12824+K12825+K12826+K12827+K12828+K12829+K12830+K12831+K12832+K12833+K12834+K12835+K12836+K12837+K12839+K12840+K12842+…
Proteasome	ko03050	Cluster-28592.0;Cluster-35933.0;Cluster-41968.0;Cluster-43115.0;Cluster-9505.105861;Cluster-9505.105862;Cluster-9505.124282;Cluster-9505.129729;Cluster-9505.151864;Cluster-9505.162054;Cluster-9505.162649;Cluster-9505.169464;Cluster-9505.170646;Cluster-9505.18578;Cluster-9505.18579;Cluster-9505.76146;Cluster-9505.86057;Cluster-9505.91428;Cluster-17439.0;Cluster-1756.0;Cluster-21766.0;Cluster-5044.…	K02725+K02726+K02727+K02728+K02729+K02730+K02731+K02732+K02734+K02735+K02736+K02737+K02738+K02739+K03028+K03029+K03030+K03031+K03032+K03033+K03035+K03036+K03037+K03038+K03039+K03061+K03062+K03063+K03064+K03065+K03066+K06691+K06693+K06699+K06700+K10881+K11599
Protein export	ko03060	Cluster-9505.91611;Cluster-9505.91612;Cluster-9505.94655;Cluster-9505.95569;Cluster-9505.95570;Cluster-9505.97755;Cluster-39017.0;Cluster-9505.103503;Cluster-9505.103504;Cluster-9505.117357;Cluster-9505.119806;Cluster-9505.124166;Cluster-9505.138257;Cluster-9505.142493;Cluster-9505.146359;Cluster-9505.148037;Cluster-9505.148932;Cluster-9505.149439;Cluster-9505.156494;Cluster-9505.28823;Cluster-95…	K03070+K03100+K03104+K03105+K03106+K03107+K03108+K03109+K03110+K03116+K03118+K03217+K07342+K09481+K09490+K09540+K09647+K09648+K10956+K12272+K12275+K12946+K12947+K12948+K13280+K13431
Base excision repair	ko03410	Cluster-9505.110742;Cluster-9505.91476;Cluster-9505.93395;Cluster-9505.9556;Cluster-9505.117433;Cluster-9505.122406;Cluster-9505.124930;Cluster-9505.125407;Cluster-9505.129812;Cluster-9505.130894;Cluster-9505.143382;Cluster-9505.143524;Cluster-9505.148062;Cluster-9505.153682;Cluster-9505.153748;Cluster-9505.170335;Cluster-9505.171154;Cluster-9505.46723;Cluster-9505.51523;Cluster-9505.51524;Cluste…	K01142+K01246+K01247+K02324+K02325+K02326+K02327+K02328+K02335+K03504+K03505+K03506+K03512+K03575+K03648+K03652+K03660+K04799+K04802+K10563+K10569+K10747+K10771+K10772+K10773+K10798+K10801+K10802+K10803+K20813
Nucleotide excision repair	ko03420	Cluster-9505.91106;Cluster-29619.0;Cluster-9505.117302;Cluster-9505.129988;Cluster-9505.151684;Cluster-9505.36388;Cluster-9505.66700;Cluster-9505.146590;Cluster-9505.91969;Cluster-9505.10724;Cluster-9505.51901;Cluster-9505.70357;Cluster-10672.0;Cluster-14302.0;Cluster-9505.131660;Cluster-9505.143558;Cluster-9505.157117;Cluster-9505.175286;Cluster-9505.89790;Cluster-9505.114880;Cluster-9505.129419…	K02202+K02324+K02325+K02326+K02327+K02328+K02335+K03141+K03142+K03143+K03144+K03504+K03505+K03506+K03657+K03868+K04802+K06634+K07466+K10140+K10570+K10609+K10610+K10739+K10740+K10747+K10754+K10755+K10756+K10838+K10839+K10840+K10841+K10842+K10843+K10844+K10845+K10846+K10847+K10848+K10849
Mismatch repair	ko03430	Cluster-9505.89790;Cluster-9505.114880;Cluster-9505.129419;Cluster-9505.82845;Cluster-9505.121371;Cluster-9505.101862;Cluster-9505.114540;Cluster-9505.49883;Cluster-9505.77839;Cluster-9505.119603;Cluster-9505.136219;Cluster-9505.142758;Cluster-9505.142759;Cluster-9505.147400;Cluster-9505.147998;Cluster-9505.150855;Cluster-9505.78991;Cluster-9505.78993;Cluster-9505.78994;Cluster-9505.94755;Cluster…	K02327+K02328+K03111+K03504+K03505+K03657+K04802+K07456+K07466+K08734+K08735+K08736+K08737+K08739+K10739+K10740+K10746+K10747+K10754+K10755+K10756+K10858
Homologous recombination	ko03440	Cluster-9505.89790;Cluster-9505.114880;Cluster-9505.129419;Cluster-9505.82845;Cluster-9505.121371;Cluster-9505.90495;Cluster-9505.124367;Cluster-9505.128047;Cluster-9505.133899;Cluster-9505.144248;Cluster-9505.144309;Cluster-9505.101862;Cluster-9505.114540;Cluster-9505.49883;Cluster-9505.77839;Cluster-9505.84969;Cluster-9505.100022;Cluster-9505.105241;Cluster-9505.105242;Cluster-9505.152263;Clust…	K02327+K02328+K02335+K03111+K03165+K03504+K03505+K03553+K03655+K04482+K04728+K07466+K08775+K08991+K10683+K10728+K10739+K10740+K10865+K10866+K10867+K10869+K10870+K10871+K10875+K10879+K10880+K10881+K10882+K10901+K10958+K11864+K12173+K15362+K20776
Non-homologous end-joining	ko03450	Cluster-9505.91341;Cluster-9505.147191;Cluster-9505.51546;Cluster-9505.69825;Cluster-9505.69826;Cluster-9505.77558;Cluster-9505.81096;Cluster-9505.91368;Cluster-36846.0;Cluster-38721.0;Cluster-643.0;Cluster-9505.2949;Cluster-42531.0;Cluster-9505.106068;Cluster-9505.115869;Cluster-9505.121075;Cluster-9505.135184;Cluster-9505.137189;Cluster-9505.91578;Cluster-9505.103435;Cluster-9505.165889;Cluster…	K03512+K04799+K06642+K10777+K10865+K10866+K10884+K10885+K10886
MAPK signaling pathway - plant	ko04016	Cluster-9505.89996;Cluster-9505.89997;Cluster-9505.92625;Cluster-9505.92963;Cluster-9505.97274;Cluster-958.0;Cluster-107.0;Cluster-10749.0;Cluster-19037.0;Cluster-25362.0;Cluster-25452.0;Cluster-28957.0;Cluster-29750.0;Cluster-29782.0;Cluster-29782.1;Cluster-34847.0;Cluster-34847.1;Cluster-35405.0;Cluster-41765.0;Cluster-41934.0;Cluster-42407.0;Cluster-494.0;Cluster-6800.0;Cluster-6870.0;Cluster-…	K00940+K02183+K03781+K13413+K13414+K13416+K13420+K13422+K13423+K13424+K13425+K13447+K13449+K14496+K14497+K14498+K14509+K14510+K14512+K14513+K14514+K14515+K14516+K16224+K17686+K20535+K20536+K20537+K20538+K20547+K20551+K20553+K20557+K20558+K20600+K20603+K20604+K20605+K20606+K20607+K20714+K20716+K20717+K20718+K20725+K20726+K20727+K20728+K20772
Phosphatidylinositol signaling system	ko04070	Cluster-17643.0;Cluster-17643.1;Cluster-20188.0;Cluster-41388.0;Cluster-9505.119177;Cluster-9505.121954;Cluster-9505.85950;Cluster-9505.86331;Cluster-9505.88261;Cluster-9505.91191;Cluster-10939.0;Cluster-23752.0;Cluster-23752.1;Cluster-24703.0;Cluster-7814.0;Cluster-7814.1;Cluster-9505.102469;Cluster-9505.103379;Cluster-9505.112505;Cluster-9505.124497;Cluster-9505.128497;Cluster-9505.144398;Clust…	K00888+K00889+K00901+K00913+K00914+K00915+K00921+K00981+K00999+K01092+K01099+K01110+K02183+K05857+K07756+K10047+K10572+K13024+K13711+K15422+K18081+K18649+K19801+K20279+K21797+K21798
Plant hormone signal transduction	ko04075	Cluster-9505.86286;Cluster-9505.88792;Cluster-9505.89638;Cluster-9505.92266;Cluster-9505.99855;Cluster-21969.0;Cluster-23868.1;Cluster-9505.109886;Cluster-9505.116575;Cluster-9505.124768;Cluster-9505.130500;Cluster-9505.146422;Cluster-9505.148155;Cluster-9505.185254;Cluster-9505.196913;Cluster-9505.5521;Cluster-9505.62426;Cluster-9505.65667;Cluster-9505.67458;Cluster-9505.73666;Cluster-9505.75281…	K12126+K13413+K13415+K13416+K13422+K13449+K13463+K13464+K13946+K14431+K14432+K14484+K14485+K14486+K14487+K14488+K14489+K14490+K14491+K14492+K14493+K14494+K14495+K14496+K14497+K14498+K14499+K14500+K14501+K14502+K14503+K14504+K14505+K14506+K14508+K14509+K14510+K14512+K14513+K14514+K14515+K14516+K14517+K16189
Ubiquitin mediated proteolysis	ko04120	Cluster-9505.9345;Cluster-15410.1;Cluster-25334.0;Cluster-29634.0;Cluster-32795.0;Cluster-32795.1;Cluster-40209.1;Cluster-40728.0;Cluster-43997.0;Cluster-43997.1;Cluster-9505.10652;Cluster-9505.168122;Cluster-9505.39198;Cluster-9505.94974;Cluster-1075.0;Cluster-14682.0;Cluster-22583.0;Cluster-22748.0;Cluster-24116.0;Cluster-25587.0;Cluster-30920.0;Cluster-36191.0;Cluster-36384.0;Cluster-40093.0;C…	K02207+K02927+K02977+K03094+K03178+K03347+K03348+K03349+K03350+K03351+K03352+K03353+K03354+K03355+K03357+K03358+K03360+K03361+K03362+K03363+K03364+K03868+K03869+K03872+K03873+K03875+K04506+K04554+K04555+K04649+K04706+K06688+K06689+K08770+K09561+K10140+K10143+K10144+K10259+K10260+K10570+K10571+K10573+K10575+K10576+K10577+K10578+K10579+K10580+K10581+K10582+K10583+K10587+K10588+K10589+K10590+K10591+…
Sulfur relay system	ko04122	Cluster-24892.0;Cluster-9505.108278;Cluster-9505.108281;Cluster-9505.47733;Cluster-9505.123648;Cluster-37297.0;Cluster-9505.69747;Cluster-9505.77483;Cluster-26202.0;Cluster-9505.136630;Cluster-9505.149503;Cluster-9505.162133;Cluster-9505.20249;Cluster-9505.31831;Cluster-9505.36301;Cluster-9505.59539;Cluster-9505.97572;Cluster-10225.0;Cluster-12313.0;Cluster-21042.0;Cluster-22853.0;Cluster-29896.0…	K01011+K03635+K03637+K03639+K04487+K11996+K12161+K14168+K14169+K14171+K21232
SNARE interactions in vesicular transport	ko04130	Cluster-9505.83615;Cluster-9505.8363;Cluster-9505.88864;Cluster-9505.89651;Cluster-9505.93888;Cluster-9505.96962;Cluster-9505.96963;Cluster-9505.98274;Cluster-9505.99121;Cluster-9505.99716;Cluster-11929.0;Cluster-14736.0;Cluster-16898.0;Cluster-17184.0;Cluster-18453.0;Cluster-29791.0;Cluster-32846.0;Cluster-32846.1;Cluster-33800.0;Cluster-34831.0;Cluster-36927.0;Cluster-38015.0;Cluster-5757.0;Clu…	K08486+K08488+K08489+K08490+K08492+K08493+K08495+K08496+K08497+K08498+K08502+K08503+K08504+K08505+K08506+K08507+K08513+K08515+K08516+K08517
Autophagy - other	ko04136	Cluster-9505.93491;Cluster-25288.0;Cluster-25288.1;Cluster-9505.108242;Cluster-9505.108243;Cluster-9505.125344;Cluster-9505.128019;Cluster-9505.132335;Cluster-9505.137503;Cluster-9505.143324;Cluster-9505.143325;Cluster-9505.154639;Cluster-9505.178865;Cluster-9505.64528;Cluster-9505.83272;Cluster-9505.85207;Cluster-9505.87269;Cluster-9505.89692;Cluster-9505.96424;Cluster-13546.0;Cluster-13546.1;Cl…	K00914+K04382+K07203+K07204+K08266+K08269+K08330+K08331+K08333+K08334+K08336+K08337+K08339+K08341+K08342+K08343+K17606+K17888+K17890+K17906+K17907+K17908+K19730
Protein processing in endoplasmic reticulum	ko04141	Cluster-9505.83514;Cluster-9505.90465;Cluster-24459.0;Cluster-9505.100596;Cluster-9505.100597;Cluster-9505.134028;Cluster-9505.145307;Cluster-9505.167956;Cluster-9505.40658;Cluster-9505.47103;Cluster-9505.69051;Cluster-9505.69052;Cluster-9505.85421;Cluster-9505.85422;Cluster-9505.85423;Cluster-9505.85440;Cluster-9505.88842;Cluster-9505.91946;Cluster-9505.95450;Cluster-12062.0;Cluster-170.0;Cluste…	K01228+K01230+K01456+K03094+K03237+K03283+K03347+K03868+K04079+K04374+K04523+K04554+K04555+K05546+K06689+K07151+K07342+K07765+K07953+K08054+K08057+K08288+K08653+K08852+K09481+K09486+K09487+K09490+K09503+K09517+K09518+K09523+K09540+K09561+K09562+K09580+K09584+K10082+K10084+K10085+K10088+K10575+K10578+K10597+K10601+K10636+K10661+K10666+K10839+K10950+K10956+K10976+K11718+K11863+K12275+K12666+K12667+…
Endocytosis	ko04144	Cluster-9505.85950;Cluster-9505.86331;Cluster-9505.88261;Cluster-9505.91191;Cluster-10939.0;Cluster-23752.0;Cluster-23752.1;Cluster-24703.0;Cluster-7814.0;Cluster-7814.1;Cluster-9505.102469;Cluster-9505.103379;Cluster-9505.112505;Cluster-9505.124497;Cluster-9505.128497;Cluster-9505.144398;Cluster-9505.145464;Cluster-9505.156609;Cluster-9505.16454;Cluster-9505.164819;Cluster-9505.17081;Cluster-950…	K00889+K01115+K01528+K03283+K04393+K04513+K04645+K04646+K04705+K05754+K05755+K05756+K05757+K05758+K07888+K07889+K07897+K07901+K07904+K07937+K07941+K10364+K10365+K10396+K10591+K11824+K11825+K11826+K11827+K11839+K11866+K12182+K12183+K12184+K12185+K12188+K12189+K12190+K12191+K12192+K12193+K12194+K12195+K12196+K12197+K12198+K12199+K12200+K12471+K12472+K12479+K12481+K12483+K12486+K12488+K12489+K12492+…
Phagosome	ko04145	Cluster-9505.93491;Cluster-25288.0;Cluster-25288.1;Cluster-9505.108242;Cluster-9505.108243;Cluster-9505.125344;Cluster-9505.128019;Cluster-9505.132335;Cluster-9505.137503;Cluster-9505.143324;Cluster-9505.143325;Cluster-9505.154639;Cluster-9505.178865;Cluster-9505.64528;Cluster-9505.83272;Cluster-9505.84438;Cluster-9505.85987;Cluster-9505.88563;Cluster-9505.96338;Cluster-9505.9872;Cluster-15024.0;…	K00914+K00921+K01365+K02144+K02145+K02146+K02147+K02148+K02149+K02150+K02151+K02152+K02153+K02154+K02155+K03661+K04392+K05692+K07342+K07374+K07375+K07888+K07889+K07897+K08054+K08057+K08488+K08492+K08517+K09481+K10089+K10413+K10415+K10416+K10956+K12182
Peroxisome	ko04146	Cluster-9505.83928;Cluster-9505.86697;Cluster-9505.86698;Cluster-9505.90958;Cluster-9505.91727;Cluster-9505.94973;Cluster-9505.95862;Cluster-9505.96434;Cluster-19043.0;Cluster-19170.0;Cluster-19170.1;Cluster-2371.0;Cluster-9505.101922;Cluster-9505.101923;Cluster-9505.103047;Cluster-9505.103325;Cluster-9505.103326;Cluster-9505.103533;Cluster-9505.103535;Cluster-9505.103536;Cluster-9505.103537;Clus…	K00031+K00106+K00232+K00273+K00306+K00477+K00624+K00830+K00869+K01578+K01640+K01897+K03426+K03781+K04564+K04565+K05677+K05678+K06664+K07513+K08726+K08764+K11147+K11187+K11517+K12261+K12663+K13237+K13239+K13335+K13336+K13337+K13338+K13339+K13341+K13342+K13343+K13344+K13345+K13346+K13347+K13348+K13350+K13352+K13354+K13356+K15628+K17879
Plant-pathogen interaction	ko04626	Cluster-9505.8584;Cluster-21194.0;Cluster-21194.1;Cluster-21194.2;Cluster-21194.3;Cluster-21194.4;Cluster-25885.0;Cluster-25885.1;Cluster-29846.0;Cluster-29846.1;Cluster-41622.0;Cluster-9505.122089;Cluster-9505.141373;Cluster-9505.188442;Cluster-9505.195603;Cluster-9505.22827;Cluster-9505.22828;Cluster-9505.22829;Cluster-9505.22830;Cluster-9505.22831;Cluster-9505.22832;Cluster-9505.27658;Cluster-…	K00864+K01373+K02183+K02358+K04079+K04368+K05391+K09487+K12795+K13412+K13413+K13414+K13416+K13417+K13420+K13423+K13424+K13425+K13427+K13428+K13429+K13430+K13433+K13434+K13435+K13436+K13437+K13447+K13448+K13449+K13453+K13456+K13457+K13458+K13459+K13465+K13466+K13473+K14512+K15397+K16224+K16225+K16226+K18834+K18835+K18873+K18875+K18878+K20536+K20600
Circadian rhythm - plant	ko04712	Cluster-18161.0;Cluster-18161.1;Cluster-25071.0;Cluster-9505.116715;Cluster-9505.118941;Cluster-9505.120600;Cluster-9505.142932;Cluster-9505.143734;Cluster-9505.178403;Cluster-9505.198819;Cluster-9505.21895;Cluster-9505.75543;Cluster-9505.80835;Cluster-9505.87456;Cluster-9505.90095;Cluster-9505.90596;Cluster-9505.93538;Cluster-32856.0;Cluster-33521.0;Cluster-7334.0;Cluster-9505.100885;Cluster-950…	K00660+K03097+K03115+K10143+K12115+K12116+K12118+K12119+K12120+K12121+K12124+K12125+K12126+K12127+K12129+K12130+K12133+K12135+K16221+K16222+K16223+K16240+K16241
